# Supplementary material for: Transcriptome Analysis of Portunus trituberculatus in Response to Salinity Stress Provides Insights into the Molecular Basis of Osmoregulation
Source: PLoS One. 2013 Dec 3;8(12):e82155. doi: 10.1371/journal.pone.0082155 (PMC3849447; doi:10.1371/journal.pone.0082155)
Supplement: Table S1 — Primer sequences and product size of target and reference genes used for quantitative RT-PCR. (XLSX) [file pone.0082155.s001.xlsx]

## Sheet: Sheet1
Table S1 Primer sequences and product size of target and reference genes used for quantitative RT-PCR
Gene	ID	Forward	Reverse	Size(bp)
Target genes
glutamine synthetase	comp33831_c0	GAAGATGTGTTAGTTGTAGTTGGCG	GGTGTCCGAACGGTTAGTGAG	135
glutamate dehydrogenase	comp40590_c0	ACCCTGGTTGATGGGCTTG	GCGAGAGATGTCGTGGATTG	100
Sodium / potassium ATPase beta chain	comp53011_c0	AAGAGAGGACTGGTCTATAAGTGAACA	CACTATTGGCACAGGCGAAC	131
aquaporin	comp54248_c0	AAGAGTAGTAGTGAGTGGGGCG	GTGAGGAGTTCGGTCTGAGTTG	105
heat shock protein 70	comp54992_c0	TGTGGTGATAAGTCTGAGGCTGT	GGGTTTGCTTGGTGGGGAT	136
carbonic anhydrase	comp55558_c0	TCGTCATCCCCAAGAGGTCC	ACTCCCGCCTGAGCAAGAT	136
V-type proton ATPase subunit B	comp62089_c0	CCCATTCTCACTATGCCTAACG	GGGAGGGTAAATCTGACGGTT	120
sodium-potassium-chloride cotransporter	comp70314_c0	TCAGTTGGCTCGGTGGAAT	GTTGCGGTAGGACACGAAGA	116
chitinase	comp71131_c0	ACTGGATGCCATTCACCTCA	CTTCTCGTAAGCCCACTCGTC	115
V-type proton ATPase subunit F	comp74516_c3	ATGCCTCCAAGAAGGAAGCC	CACAGCAGACGAAACACTGACTC	109
Chloride channel protein	comp76355_c5	AGGATGACCCCGACATTGAC	GCTTCCTGCTTGGCGTATC	103
sodium/hydrogen exchanger	comp76376_c2	AGAATGAGTTCCCTGCCTGG	CGCGGATGTTTGGATATGAG	111
Reference genes
RpL8 (ribosomal protein L8)		GCGTACCACAAGTATCGCGT	AGACCGACCTTCCTACCAGC	158
