# Supplementary material for: Transcriptome Analysis of Portunus trituberculatus in Response to Salinity Stress Provides Insights into the Molecular Basis of Osmoregulation
Source: PLoS One. 2013 Dec 3;8(12):e82155. doi: 10.1371/journal.pone.0082155 (PMC3849447; doi:10.1371/journal.pone.0082155)
Supplement: Table S2 — List of differently expressed genes from Portunus trituberculatus in response to low salinity challenged (LC) versus non-challenged (NC). (XLSX) [file pone.0082155.s002.xlsx]

## Sheet: szx3vsszx4.DEG
Table S2: List of differently expressed genes from Portunus trituberculatus in response to low salinity challenged (LC) versus non-challenged (NC)
Gene_id	RPKM_LC	RPKM_NC	log2.Fold_change	p.value	q.value(Storey.et.al.2003)	NR_description
comp22923_c0	0	6.22028	-5.11365	2.8365e-05	0.00232516	--
comp25422_c0	7.30029	39.1363	-2.42248	3.31109e-05	0.00268288	XP_003250788.1|PREDICTED: arrestin homolog isoform 1 [Apis mellifera]
comp25422_c1	6.96967	40.8609	-2.55156	1.18312e-05	0.00103566	XP_003250788.1|PREDICTED: arrestin homolog isoform 1 [Apis mellifera]
comp26229_c0	0.0824773	28.5376	-8.43465	2.33567e-13	4.39335e-11	--
comp26923_c0	0.605524	20.673	-5.09342	3.90796e-05	0.00313833	--
comp27159_c0	0	29.0409	-5.86639	4.4607e-08	5.39045e-06	--
comp29436_c0	19.1579	4.60003	2.05822	4.00676e-05	0.00320074	EFX88206.1|hypothetical protein DAPPUDRAFT_207173 [Daphnia pulex]
comp29505_c0	0.0581607	34.7944	-9.22459	4.32744e-06	0.000405784	--
comp29934_c0	62.1443	24.2592	1.35709	1.81478e-05	0.00153748	XP_975622.1|PREDICTED: similar to ecdysteroid regulated 16 kDa [Tribolium castaneum]
comp30199_c0	58.2521	16.1388	1.85178	2.19971e-06	0.000215207	--
comp30773_c0	0.043027	102.773	-11.2219	2.75138e-15	5.91463e-13	--
comp30813_c0	34.2354	120.118	-1.81089	6.99728e-17	1.69439e-14	ADI56266.1|troponin C isoform 3 [Homarus americanus]
comp31007_c0	183.552	4.85662	5.24009	8.33588e-150	1.59647e-146	XP_003695963.1|PREDICTED: prestin-like [Apis florea]
comp31026_c0	102.967	32.7132	1.65424	3.77109e-08	4.59223e-06	ACO36738.1|ubiquitin carboxyl-terminal esterase L3 [Scylla paramamosain]
comp32019_c0	0	129.541	-7.42955	1.03342e-19	2.80313e-17	--
comp32561_c0	8.36825	105.062	-3.65018	2.51225e-31	9.7409e-29	EFX77105.1|hypothetical protein DAPPUDRAFT_106356 [Daphnia pulex]
comp33646_c0	2.63682	261.629	-6.63258	1.39505e-78	1.35644e-75	--
comp33711_c0	114.802	306.339	-1.41599	1.18552e-07	1.38496e-05	--
comp33783_c0	143.564	61.9569	1.21235	2.18994e-08	2.77924e-06	--
comp33920_c0	13.6709	53.662	-1.97279	1.66453e-05	0.00142162	--
comp34015_c0	241.979	120.934	1.00066	1.76304e-16	4.17326e-14	--
comp34536_c0	364.85	140.88	1.37284	1.35987e-06	0.000137954	--
comp34678_c0	2066.17	930.671	1.15062	9.88709e-68	8.11524e-65	ADM64456.1|fatty acid binding protein [Eriocheir sinensis]
comp35133_c0	2.75425	866.021	-8.2966	3.5507e-57	2.17872e-54	--
comp35839_c0	8.87099	154.91	-4.1262	1.63509e-37	7.38139e-35	--
comp35858_c0	15.3885	196.105	-3.67171	1.10184e-47	5.90147e-45	NP_001073568.1|cuticular protein analogous to peritrophins 3-D2 precursor [Tribolium castaneum]
comp35875_c0	1220.76	455.881	1.42106	5.06372e-47	2.66694e-44	--
comp36083_c0	10.3265	146.241	-3.82392	1.38257e-26	4.8276e-24	ADK27312.1|C-type lectin [Procambarus clarkii]
comp36227_c0	4.20216	154.498	-5.20031	2.46393e-33	9.98224e-31	--
comp36491_c0	206.699	522.584	-1.33813	2.73622e-14	5.40412e-12	--
comp36594_c0	10.2654	598.37	-5.86518	0	0	--
comp36919_c0	34.091	178.338	-2.38715	5.92632e-21	1.71812e-18	--
comp37155_c0	277.023	104.571	1.40552	1.62728e-22	5.1167e-20	EFN75704.1|Glycine N-methyltransferase [Harpegnathos saltator]
comp37196_c0	67.8355	23.5495	1.52635	3.957e-05	0.00316967	--
comp37292_c0	19.8266	82.8794	-2.06357	2.14822e-08	2.73179e-06	--
comp37438_c0	33.9969	263.706	-2.95545	1.69177e-79	1.67065e-76	EGI57941.1|Arrestin-like protein [Acromyrmex echinatior]
comp37721_c0	3.84302	58.9545	-3.93929	2.68401e-11	4.42904e-09	--
comp37730_c0	9.87975	54.1223	-2.45368	2.91478e-06	0.000280392	--
comp37892_c0	1.67724	18.2589	-3.44443	1.95837e-06	0.000193392	--
comp37906_c0	0.441534	85.0317	-7.58933	1.23249e-08	1.58969e-06	AAV28476.1|arthrodial cuticle protein AMP8.1 [Callinectes sapidus]
comp38306_c0	0.213733	20.5227	-6.58526	3.94536e-08	4.7952e-06	--
comp38756_c0	11.865	43.4905	-1.87399	2.41745e-27	8.7306e-25	XP_003491890.1|PREDICTED: collagen alpha-2(IV) chain-like [Bombus impatiens]
comp39467_c0	3.86799	48.8598	-3.65899	4.78884e-09	6.45329e-07	--
comp39867_c0	7.31382	36.8478	-2.33288	4.87317e-11	7.85687e-09	XP_002598344.1|hypothetical protein BRAFLDRAFT_119186 [Branchiostoma floridae]
comp39877_c0	0.174965	848.65	-12.2439	4.46995e-71	3.97895e-68	--
comp40878_c0	21.0188	108.998	-2.37455	4.06813e-06	0.000382035	ADQ01809.1|opsin protein [Celuca pugilator]
comp40929_c0	0.367945	71.8058	-7.60847	1.50716e-10	2.36363e-08	--
comp41025_c0	43.7422	5.86403	2.89906	3.24617e-06	0.000308977	--
comp41025_c1	62.5422	9.62764	2.69958	2.29125e-16	5.38324e-14	--
comp41748_c0	13.1995	49.9957	-1.92132	2.42881e-10	3.73487e-08	EFX89414.1|hypothetical protein DAPPUDRAFT_303204 [Daphnia pulex]
comp41817_c0	199.818	72.549	1.46166	1.44932e-10	2.28425e-08	--
comp42207_c0	33.5226	139.343	-2.05543	3.56739e-13	6.65081e-11	--
comp42648_c0	73.4956	24.1812	1.60377	7.91205e-08	9.41713e-06	--
comp42857_c0	0.0457337	64.6821	-10.4659	1.01665e-10	1.61847e-08	--
comp43033_c0	135.085	402.24	-1.57418	5.69139e-35	2.4141e-32	--
comp43412_c0	12.3178	28.86	-1.22832	7.80271e-06	0.000697509	EFN63862.1|hypothetical protein EAG_10292 [Camponotus floridanus]
comp43413_c0	304.223	60.8966	2.3207	1.47863e-19	3.99362e-17	--
comp43495_c0	324.232	135.552	1.25818	2.33358e-10	3.60598e-08	--
comp43891_c0	0.408816	17.834	-5.44704	1.03807e-10	1.64842e-08	--
comp43987_c0	350.388	141.461	1.30855	3.52495e-20	9.85755e-18	ADT71676.1|antilipopolysaccharide factor 2 [Scylla paramamosain]
comp44088_c0	0.0554822	27.7409	-8.96577	1.95301e-05	0.00164796	--
comp44143_c0	2175.23	4997.63	-1.20008	3.39621e-126	5.50368e-123	AEE25770.1|chymotrypsin [Scylla paramamosain]
comp44208_c0	0.361169	73.219	-7.6634	5.70996e-09	7.56551e-07	--
comp44245_c0	2152.48	770.205	1.48269	0	0	XP_003427273.1|PREDICTED: S-adenosylmethionine synthase-like isoform 2 [Nasonia vitripennis]
comp44278_c0	1.00556	1373.41	-10.4155	1.06588e-134	1.82067e-131	EGI60086.1|Endocuticle structural glycoprotein SgAbd-1 [Acromyrmex echinatior]
comp44373_c0	77.7707	269.276	-1.79179	1.90717e-15	4.13197e-13	--
comp44400_c0	1199.67	176.074	2.76838	6.48059e-263	1.95038e-259	XP_001639806.1|predicted protein [Nematostella vectensis]
comp44700_c0	0.0869412	17.3185	-7.63806	4.36405e-05	0.00344765	--
comp44773_c0	0.194615	67.7682	-8.44384	1.97465e-10	3.08147e-08	--
comp44773_c1	0.242336	53.6405	-7.79017	1.58866e-07	1.81893e-05	--
comp44799_c0	1.90566	10.3137	-2.4362	2.65644e-05	0.00219751	XP_003698566.1|PREDICTED: phosrestin-1-like [Apis florea]
comp44948_c0	10.6833	215.95	-4.33727	3.41022e-51	1.90734e-48	--
comp45233_c0	18.133	436.815	-4.59033	1.88573e-59	1.24146e-56	AAV28476.1|arthrodial cuticle protein AMP8.1 [Callinectes sapidus]
comp45399_c0	49.9498	251.334	-2.33105	2.35777e-35	1.0137e-32	AFJ80778.1|sarcoplasmic calcium-binding protein [Scylla paramamosain]
comp45407_c0	5.14335	49.4747	-3.26591	1.709e-16	4.06055e-14	--
comp45495_c0	111.927	41.1713	1.44285	1.19279e-24	3.98865e-22	EFX82963.1|hypothetical protein DAPPUDRAFT_302120 [Daphnia pulex]
comp45649_c0	16.9282	0.845657	4.32321	5.36198e-05	0.00414789	--
comp45809_c0	0.32786	21.9963	-6.06803	1.16142e-13	2.23109e-11	EFX88901.1|hypothetical protein DAPPUDRAFT_220982 [Daphnia pulex]
comp45809_c1	0.320136	18.3789	-5.84322	1.81805e-05	0.00153819	XP_003395259.1|PREDICTED: hypothetical protein LOC100644011 [Bombus terrestris]
comp45893_c0	2.93816	56.1074	-4.25521	1.28645e-14	2.63977e-12	EFA10685.1|hypothetical protein TcasGA2_TC011676 [Tribolium castaneum]
comp45942_c0	43.7048	129.727	-1.56962	1.54459e-12	2.72681e-10	ACY66494.3|serine protease [Scylla paramamosain]
comp46049_c0	0.211044	712.783	-11.7217	4.42681e-90	5.08689e-87	--
comp46347_c0	92.184	22.6664	2.02396	3.19255e-07	3.50909e-05	--
comp46758_c0	1.86814	38.5412	-4.36673	1.24162e-09	1.78345e-07	--
comp46812_c0	0	35.34	-5.1174	2.76498e-05	0.00227538	--
comp47117_c0	3.10417	93.6922	-4.91565	5.2709e-20	1.46108e-17	--
comp47339_c0	27.5898	2.65495	3.37738	4.5752e-09	6.20509e-07	--
comp47756_c0	48.7089	19.7724	1.3007	3.11911e-05	0.00253707	AFN25965.1|innexin 2, partial [Cancer borealis]
comp47852_c0	13.9212	64.9762	-2.22263	6.51994e-09	8.56687e-07	XP_001965406.1|GF22468 [Drosophila ananassae]
comp47860_c0	68.389	8.04518	3.08757	4.43605e-21	1.29199e-18	NP_001103904.1|chitin deacetylase 9 precursor [Tribolium castaneum]
comp48229_c0	24.4285	103.583	-2.08415	1.26634e-61	8.79495e-59	XP_393523.4|PREDICTED: fibril-forming collagen alpha chain-like [Apis mellifera]
comp48606_c1	0.112845	27.4621	-7.92695	4.70911e-08	5.67978e-06	--
comp49009_c0	0.136904	49.2661	-8.49128	1.3797e-07	1.59412e-05	AAV28479.1|calcified cuticle protein CP8.2 [Callinectes sapidus]
comp49334_c0	13.9463	109.226	-2.96937	2.59035e-34	1.07002e-31	XP_001632936.1|predicted protein [Nematostella vectensis]
comp49359_c0	0.365672	114.415	-8.28951	8.13266e-45	4.1451e-42	--
comp49873_c0	36.8262	87.7143	-1.25208	7.93108e-07	8.29887e-05	EFZ21149.1|hypothetical protein SINV_03262 [Solenopsis invicta]
comp50001_c0	0.311422	113.234	-8.50622	5.97994e-17	1.45922e-14	ACL79887.1|cuticle protein [Rimicaris exoculata]
comp50361_c1	31.263	141.201	-2.17522	1.37485e-07	1.59143e-05	--
comp50390_c0	0	38.2335	-7.10031	2.37898e-16	5.56867e-14	XP_003399534.1|PREDICTED: elongation of very long chain fatty acids protein AAEL008004-like [Bombus terrestris]
comp50780_c1	6.57334	31.7944	-2.27408	6.5954e-06	0.000599764	NP_001165857.1|cuticular protein analogous to peritrophins 3-B precursor [Acyrthosiphon pisum]
comp50975_c0	0	28.6889	-5.79313	9.55115e-08	1.1283e-05	--
comp51556_c0	0.395174	95.5384	-7.91745	5.17273e-60	3.44128e-57	--
comp52047_c0	24.032	126.11	-2.39166	3.24227e-06	0.000308977	ABQ41245.1|male reproductive-related LIM protein [Macrobrachium rosenbergii]
comp52053_c0	0	118.96	-6.2648	3.82981e-10	5.76304e-08	--
comp52218_c0	105.967	35.9929	1.55783	1.79829e-12	3.15704e-10	ACI69483.1|Nattectin precursor [Salmo salar]
comp52369_c0	0.417786	174.772	-8.70849	7.77725e-50	4.31167e-47	EFX88100.1|alpha-carbonic anhydrase [Daphnia pulex]
comp52422_c1	0.077798	54.4174	-9.45012	9.8329e-07	0.000101877	--
comp52935_c1	6.93091	245.724	-5.14785	4.32802e-60	2.90995e-57	AAV28476.1|arthrodial cuticle protein AMP8.1 [Callinectes sapidus]
comp53011_c0	6.69959	50.0318	-2.9007	3.83409e-15	8.1043e-13	--
comp53269_c0	4.73297	22.2751	-2.23461	5.80646e-06	0.000534169	XP_970846.1|PREDICTED: similar to ZK899.2 [Tribolium castaneum]
comp54140_c0	83.6822	33.9731	1.30053	5.44568e-09	7.26102e-07	AEH05998.1|C type lectin containing domain protein [Litopenaeus vannamei]
comp54248_c0	18.9449	81.9871	-2.11359	5.19554e-12	8.92292e-10	AEI25531.1|aquaporin 1 [Penaeus monodon]
comp54307_c0	74.9218	34.3584	1.12472	1.58667e-06	0.000159426	--
comp54888_c0	8.29526	1.41048	2.5561	3.0119e-05	0.00245303	EFX90175.1|hypothetical protein DAPPUDRAFT_39497 [Daphnia pulex]
comp54893_c0	76.59	34.6833	1.14292	1.83648e-06	0.000182496	--
comp54902_c0	96.8426	40.947	1.24189	1.66589e-07	1.90047e-05	--
comp54927_c0	414.184	1003.27	-1.27637	5.05995e-59	3.29684e-56	--
comp54947_c1	0.118445	111.85	-9.88313	3.42611e-08	4.18827e-06	--
comp55035_c0	2.20044	38.5912	-4.13241	2.33189e-08	2.95346e-06	--
comp55060_c0	0.911378	46.4432	-5.67128	6.29744e-42	2.99252e-39	--
comp55075_c0	25.0105	1066.87	-5.41471	0	0	--
comp55162_c0	0.253404	30.8839	-6.92927	2.15706e-07	2.43879e-05	--
comp55162_c1	0.560024	16.0063	-4.83701	3.40856e-06	0.00032346	--
comp55167_c0	22.1787	57.5872	-1.37657	2.3602e-05	0.00197051	EFX73213.1|hypothetical protein DAPPUDRAFT_58148 [Daphnia pulex]
comp55170_c0	72.0328	24.1904	1.57422	2.86911e-06	0.000276418	--
comp55176_c0	133.129	305.957	-1.20051	4.81442e-32	1.88992e-29	EFX81580.1|alpha amylase [Daphnia pulex]
comp55185_c0	2.97082	40.0642	-3.75338	2.81955e-12	4.90904e-10	--
comp55193_c0	46.1204	299.534	-2.69924	4.51561e-96	5.48828e-93	--
comp55197_c0	0	17.1005	-5.50596	1.40384e-06	0.000141958	--
comp55223_c0	100.235	31.027	1.6918	2.34787e-08	2.96775e-06	--
comp55240_c0	2.00701	20.5842	-3.35842	6.68723e-10	9.85174e-08	EFX73213.1|hypothetical protein DAPPUDRAFT_58148 [Daphnia pulex]
comp55251_c0	11.8832	46.1771	-1.95825	1.66291e-14	3.36852e-12	EFN60734.1|Nidogen-1 [Camponotus floridanus]
comp55318_c0	56.5672	8.53253	2.72892	7.00185e-06	0.000633082	--
comp55325_c0	532.453	204.925	1.37756	7.95273e-91	9.30779e-88	XP_002609264.1|hypothetical protein BRAFLDRAFT_124749 [Branchiostoma floridae]
comp55371_c0	286.031	114.425	1.32177	1.56412e-14	3.18884e-12	--
comp55390_c0	0.030162	23.4557	-9.60299	3.26162e-07	3.57878e-05	--
comp55393_c0	35.4769	115.839	-1.70717	2.96988e-20	8.37945e-18	AEA41159.1|Rh-like protein [Metacarcinus magister]
comp55428_c0	69.9274	190.14	-1.44314	4.34919e-17	1.0654e-14	XP_003243701.1|PREDICTED: troponin T-like isoform 2 [Acyrthosiphon pisum]
comp55433_c0	4.81787	13.7558	-1.51358	1.53533e-05	0.00132561	XP_002404414.1|bcl2/adenovirus E1b 19-kD protein-interacting protein, putative [Ixodes scapularis]
comp55450_c0	0	25.7067	-6.52847	8.53071e-12	1.43773e-09	--
comp55499_c1	1.8808	36.7016	-4.28642	4.7745e-16	1.08155e-13	--
comp55517_c0	0	91.4132	-6.37224	8.70595e-11	1.39297e-08	--
comp55519_c0	1.65307	22.8464	-3.78875	2.54068e-16	5.92521e-14	XP_967505.1|PREDICTED: similar to otopetrin [Tribolium castaneum]
comp55558_c0	671.717	142.02	2.24176	2.7619e-101	3.42265e-98	ADM16544.2|carbonic anhydrase I [Litopenaeus vannamei]
comp55583_c0	476.6	18.6384	4.67643	3.67294e-236	1.00928e-232	XP_002599964.1|hypothetical protein BRAFLDRAFT_212201 [Branchiostoma floridae]
comp55594_c0	7.53849	27.2538	-1.85411	5.37053e-05	0.00414943	--
comp55620_c0	22.4985	91.9788	-2.03147	3.01174e-07	3.31611e-05	AAV28477.1|arthrodial cuticle protein AMP6.0 [Callinectes sapidus]
comp55632_c0	34.9002	12.9772	1.42726	6.70202e-06	0.00060771	--
comp55643_c0	196.819	87.7589	1.16525	6.98882e-08	8.34973e-06	ACK44247.1|vitelline membrane outer layer 1-like protein [Scylla paramamosain]
comp55653_c0	789.971	377.353	1.06589	7.05445e-22	2.10306e-19	--
comp55654_c0	358.485	892.346	-1.31569	4.0201e-25	1.36599e-22	--
comp55675_c0	0.437282	67.978	-7.28036	7.35892e-12	1.25025e-09	--
comp55699_c0	0	28.6199	-5.39911	3.41662e-06	0.000323738	--
comp55733_c0	0.252494	177.89	-9.46052	1.84813e-17	4.59857e-15	XP_001983894.1|GH15319 [Drosophila grimshawi]
comp55762_c0	93.3775	26.3624	1.82459	3.93874e-09	5.41157e-07	--
comp55772_c0	30.8996	10.5559	1.54954	8.00612e-10	1.174e-07	XP_971912.1|PREDICTED: similar to AGAP002331-PA [Tribolium castaneum]
comp55774_c0	0.833948	52.7439	-5.9829	1.06444e-11	1.78445e-09	ADX60057.1|lectin [Procambarus clarkii]
comp55778_c0	0.537838	39.0314	-6.18132	4.839e-05	0.00377567	--
comp55923_c0	341.763	104.854	1.70462	1.7052e-103	2.15541e-100	XP_001950997.1|PREDICTED: annexin-B11-like [Acyrthosiphon pisum]
comp55974_c0	188.405	389.471	-1.04768	8.14302e-07	8.50656e-05	--
comp55974_c1	9.02752	48.6406	-2.42976	2.77582e-06	0.000267839	--
comp55991_c0	19.0449	43.3281	-1.18589	8.13297e-06	0.000724981	--
comp56005_c0	5.78808	426.693	-6.20397	0	0	--
comp58318_c0	0.052973	51.2097	-9.91694	3.36533e-15	7.16135e-13	EHJ78480.1|hypothetical protein KGM_14475 [Danaus plexippus]
comp60044_c0	0	33.6894	-5.31659	6.54027e-06	0.000595607	EFX69067.1|hypothetical protein DAPPUDRAFT_301173 [Daphnia pulex]
comp60997_c0	290.895	30.3226	3.26203	6.41217e-25	2.15562e-22	--
comp61014_c0	51.862	165.807	-1.67675	6.32315e-14	1.23342e-11	ADK66340.1|ecdysteroid-regulated protein [Eriocheir sinensis]
comp61113_c0	147.75	60.8499	1.27984	1.21368e-10	1.91764e-08	--
comp61250_c0	0.0325862	9.13703	-8.13132	2.14185e-06	0.000210198	XP_003723594.1|PREDICTED: N-acetylated-alpha-linked acidic dipeptidase 2-like isoform 1 [Strongylocentrotus purpuratus]
comp61475_c0	11.6134	23.7218	-1.03043	6.87828e-07	7.24524e-05	EFA10080.1|hypothetical protein TcasGA2_TC012257 [Tribolium castaneum]
comp61536_c0	673.32	2461.76	-1.87033	2.31885e-226	5.86215e-223	ADM14334.1|relish [Eriocheir sinensis]
comp61574_c0	9.93847	47.75	-2.26441	2.02577e-08	2.58126e-06	--
comp61693_c0	143.845	56.7496	1.34183	3.80464e-12	6.55196e-10	AFI56572.1|crustin [Scylla tranquebarica]
comp61734_c0	89.125	269.652	-1.5972	2.13863e-46	1.09889e-43	XP_002085529.1|GD12255 [Drosophila simulans]
comp61854_c0	185.178	431.11	-1.21915	3.82705e-27	1.35884e-24	--
comp61928_c1	4.44406	264.075	-5.89293	0	0	--
comp61968_c1	4.81924	136.505	-4.824	1.32014e-46	6.83885e-44	--
comp62022_c0	116.499	32.145	1.85765	1.14535e-18	2.9912e-16	--
comp62065_c0	321.241	92.1617	1.80141	3.13147e-116	4.7122e-113	EFX84704.1|hypothetical protein DAPPUDRAFT_314695 [Daphnia pulex]
comp62121_c0	366.241	846.162	-1.20814	5.77072e-61	3.92167e-58	EFX80630.1|hypothetical protein DAPPUDRAFT_224487 [Daphnia pulex]
comp62155_c0	698.962	175.224	1.99601	1.72386e-76	1.65075e-73	--
comp62166_c0	188.033	74.3233	1.3391	1.38088e-34	5.74165e-32	EFX74329.1|hypothetical protein DAPPUDRAFT_215063 [Daphnia pulex]
comp62263_c0	0.0567517	52.7919	-9.86144	4.126e-08	5.00513e-06	--
comp62544_c0	1.65359	692.115	-8.70927	5.16432e-91	6.15831e-88	EFX71616.1|hypothetical protein DAPPUDRAFT_231491 [Daphnia pulex]
comp62558_c0	4.98787	16.736	-1.74646	4.94513e-06	0.000459614	XP_003746523.1|PREDICTED: calcipressin-2-like [Metaseiulus occidentalis]
comp62805_c0	0.167593	76.7471	-8.839	3.29408e-20	9.25284e-18	AAV28478.1|calcified cuticle protein CP8.5 [Callinectes sapidus]
comp62856_c0	21.6957	52.1529	-1.26534	7.26948e-07	7.63187e-05	--
comp63213_c0	3.46904	16.5743	-2.25633	1.59212e-06	0.00015972	XP_002430779.1|conserved hypothetical protein [Pediculus humanus corporis]
comp63483_c0	0.635185	61.0566	-6.58683	6.89287e-14	1.33631e-11	--
comp63581_c0	13.2531	44.8235	-1.75793	2.77075e-07	3.07218e-05	--
comp63724_c0	0.167994	28.4592	-7.40434	7.72513e-24	2.54289e-21	--
comp63837_c0	0.0251665	7.34496	-8.18911	1.42643e-06	0.000144013	--
comp63867_c0	0.226397	31.9828	-7.14229	7.04257e-07	7.40595e-05	--
comp63999_c0	0.0573694	36.9191	-9.32987	2.21217e-06	0.000216091	--
comp63999_c1	0.142134	46.6216	-8.3576	1.70854e-18	4.40742e-16	XP_001868702.1|conserved hypothetical protein [Culex quinquefasciatus]
comp64403_c0	11.7519	40.8044	-1.79583	1.0675e-05	0.000938346	AEE25770.1|chymotrypsin [Scylla paramamosain]
comp64419_c0	31.1352	5.16584	2.59147	4.23823e-05	0.00336508	--
comp64635_c0	0.333898	31.1917	-6.54561	1.73294e-14	3.49916e-12	--
comp64650_c0	29.0051	8.96026	1.69469	2.97328e-07	3.27948e-05	XP_001655584.1|cationic amino acid transporter [Aedes aegypti]
comp64667_c0	845.281	285.866	1.56409	9.53528e-81	9.71999e-78	--
comp64675_c0	19.1519	66.7129	-1.80048	7.71282e-12	1.30336e-09	--
comp64720_c0	0.0501385	23.9048	-8.89716	2.82121e-05	0.00231563	EFX88006.1|hypothetical protein DAPPUDRAFT_311515 [Daphnia pulex]
comp64753_c0	3.07286	135.539	-5.46298	2.00431e-25	6.88722e-23	--
comp64816_c0	19.2302	196.667	-3.35431	1.82563e-67	1.46052e-64	ADO65979.1|cathepsin C [Eriocheir sinensis]
comp64836_c0	19.7823	403.021	-4.34858	1.57113e-106	2.1127e-103	XP_308831.4|AGAP006931-PA [Anopheles gambiae str. PEST]
comp64891_c0	51.795	23.4233	1.14487	1.69597e-07	1.9313e-05	EFX88788.1|hypothetical protein DAPPUDRAFT_230283 [Daphnia pulex]
comp64901_c0	18.3204	97.6192	-2.41371	2.8431e-18	7.24542e-16	--
comp64911_c0	0.431739	142.375	-8.36532	4.69151e-27	1.65647e-24	--
comp64911_c3	0.880303	103.278	-6.87432	5.76298e-13	1.05573e-10	--
comp64918_c0	1.92995	2628.21	-10.4113	3.45527e-293	1.09188e-289	EFX69067.1|hypothetical protein DAPPUDRAFT_301173 [Daphnia pulex]
comp64949_c0	12.5753	115.405	-3.19804	1.13083e-63	8.21493e-61	--
comp64956_c0	4.80432	30.2293	-2.65354	7.47273e-06	0.000672769	--
comp64964_c0	572.433	1486.81	-1.37704	1.81664e-154	3.58792e-151	AEU11366.1|Broad-complex protein isoform 4 [Penaeus monodon]
comp64964_c1	202.106	506.574	-1.32566	1.02235e-26	3.58963e-24	--
comp64997_c0	0.554822	378.992	-9.41593	1.57345e-32	6.2543e-30	--
comp65016_c0	0.793529	278.32	-8.45425	1.22634e-87	1.38403e-84	--
comp65052_c0	969.682	477.812	1.02107	7.36509e-65	5.54144e-62	AAT01078.1|putative fructose 1,6-bisphosphate aldolase [Homalodisca vitripennis]
comp65062_c0	8.70267	72.0742	-3.04995	1.26472e-21	3.73513e-19	BAL60587.1|cellulase [Neomysis intermedia]
comp65100_c0	21.5985	10.7151	1.01128	5.58503e-05	0.00428894	XP_003725449.1|PREDICTED: uncharacterized protein LOC100891611 [Strongylocentrotus purpuratus]
comp65107_c0	1.79962	133.938	-6.21773	9.36358e-50	5.14598e-47	--
comp65138_c0	21.2488	54.0224	-1.34618	5.57589e-09	7.41898e-07	EGI64303.1|Ribonuclease H1 [Acromyrmex echinatior]
comp65140_c0	15.2999	48.851	-1.67487	2.26354e-10	3.50632e-08	XP_001848017.1|conserved hypothetical protein [Culex quinquefasciatus]
comp65146_c0	36.9144	88.5061	-1.26159	1.7425e-05	0.00148621	EFX88335.1|hypothetical protein DAPPUDRAFT_4688 [Daphnia pulex]
comp65155_c0	65.3509	414.494	-2.66507	9.89544e-71	8.45138e-68	ADQ01809.1|opsin protein [Celuca pugilator]
comp65155_c1	31.445	157.201	-2.32171	3.99249e-10	5.97937e-08	--
comp65173_c0	6.57841	114.918	-4.12672	1.39158e-30	5.29813e-28	ACL79887.1|cuticle protein [Rimicaris exoculata]
comp65222_c0	70.8155	28.2242	1.32713	8.60947e-06	0.000764223	--
comp65293_c1	0	41.8906	-6.73045	3.06713e-13	5.73508e-11	--
comp65343_c0	0.376487	28.2768	-6.23088	1.4281e-16	3.40593e-14	--
comp65409_c0	0.298039	114.48	-8.58538	1.14854e-81	1.23032e-78	--
comp65441_c0	3.63504	78.4605	-4.43192	8.68181e-15	1.81089e-12	XP_001352360.2|GA16601 [Drosophila pseudoobscura pseudoobscura]
comp65450_c0	0.214406	46.1726	-7.75055	3.79755e-25	1.29735e-22	XP_003243014.1|PREDICTED: hypothetical protein LOC100164097 isoform 2 [Acyrthosiphon pisum]
comp65502_c0	13.4142	70.5344	-2.39457	9.87006e-58	6.17621e-55	EFX67457.1|hypothetical protein DAPPUDRAFT_302008 [Daphnia pulex]
comp65534_c0	112.559	244.542	-1.1194	2.01625e-16	4.75481e-14	XP_001607159.1|PREDICTED: general transcription factor IIF subunit 1-like [Nasonia vitripennis]
comp65567_c0	62.8281	127.044	-1.01585	2.50516e-08	3.14768e-06	EFX86355.1|hypothetical protein DAPPUDRAFT_92219 [Daphnia pulex]
comp65582_c0	440.485	164.036	1.42508	2.19725e-35	9.51154e-33	EFX67799.1|hypothetical protein DAPPUDRAFT_203591 [Daphnia pulex]
comp65604_c0	0.474447	45.3849	-6.57982	4.56827e-09	6.20509e-07	--
comp65604_c1	0.529287	53.732	-6.66559	1.54831e-19	4.16402e-17	--
comp65691_c0	0.0874824	66.9359	-9.57957	3.88364e-07	4.20291e-05	--
comp65721_c0	92.0106	254.64	-1.46859	1.63033e-15	3.56535e-13	XP_002934390.1|PREDICTED: double C2-like domain-containing protein beta-like [Xenopus (Silurana) tropicalis]
comp65769_c1	14.0834	117.443	-3.05989	1.13438e-11	1.89666e-09	ADY49502.1|Tubulin alpha chain, partial [Ascaris suum]
comp65782_c0	79.2893	212.246	-1.42054	4.28151e-23	1.36664e-20	AEH05998.1|C type lectin containing domain protein [Litopenaeus vannamei]
comp66007_c0	0.546053	30.4418	-5.80087	1.39043e-39	6.46151e-37	EFX88901.1|hypothetical protein DAPPUDRAFT_220982 [Daphnia pulex]
comp66007_c1	0.650062	28.4345	-5.45092	2.39573e-24	7.92736e-22	--
comp66103_c0	17.2603	36.3061	-1.07275	2.34965e-05	0.00196689	--
comp66236_c1	0.148474	18.5989	-6.96886	2.64716e-06	0.000255815	BAM18749.1|serine protease [Papilio xuthus]
comp66278_c0	2.14666	26.1274	-3.6054	1.10398e-05	0.000967723	--
comp66333_c0	0	36.2261	-5.98204	1.25293e-08	1.61276e-06	--
comp66513_c0	0.434552	8.0695	-4.21488	2.07731e-06	0.00020418	XP_002073630.1|GK13032 [Drosophila willistoni]
comp66615_c0	19.3026	48.2983	-1.32318	3.44951e-12	5.95663e-10	EFX81649.1|hypothetical protein DAPPUDRAFT_196022 [Daphnia pulex]
comp66694_c0	1.40555	17.9626	-3.67579	9.54542e-06	0.00084493	--
comp66709_c0	0.925739	13.9093	-3.9093	3.09164e-08	3.8163e-06	--
comp66768_c0	0.447879	30.8825	-6.10754	4.82902e-25	1.63208e-22	XP_002427580.1|conserved hypothetical protein [Pediculus humanus corporis]
comp67108_c0	18.5635	2.94888	2.65423	6.14079e-07	6.54476e-05	XP_003450807.1|PREDICTED: Bardet-Biedl syndrome 4 protein [Oreochromis niloticus]
comp67133_c0	3.63136	56.9091	-3.97008	2.215e-13	4.17881e-11	EGI62015.1|DOMON domain-containing protein [Acromyrmex echinatior]
comp67153_c0	7.97545	43.431	-2.44509	3.21861e-08	3.95758e-06	XP_003701953.1|PREDICTED: guanine nucleotide-binding protein subunit gamma-e-like [Megachile rotundata]
comp67245_c0	0.216434	16.3929	-6.243	2.03509e-14	4.07025e-12	ADY39800.1|Transmembrane cell adhesion receptor mua-3 [Ascaris suum]
comp67246_c0	9.03715	30.3514	-1.74782	5.76162e-07	6.16142e-05	--
comp67298_c0	19.9836	8.44406	1.24281	1.2205e-05	0.00106396	EFA09738.1|hypothetical protein TcasGA2_TC011873 [Tribolium castaneum]
comp67345_c0	0.791052	20.9723	-4.72857	2.18448e-07	2.46098e-05	XP_002427218.1|chitinase, putative [Pediculus humanus corporis]
comp67349_c1	56.1422	25.5691	1.13469	3.55275e-10	5.37171e-08	XP_314066.4|AGAP005170-PA [Anopheles gambiae str. PEST]
comp67462_c0	47.5114	17.8711	1.41065	6.73103e-13	1.21893e-10	XP_001505620.2|PREDICTED: sarcosine dehydrogenase, mitochondrial [Ornithorhynchus anatinus]
comp67643_c0	0.404798	28.8199	-6.15372	1.03338e-05	0.00091089	--
comp67658_c0	36.4287	17.5058	1.05724	1.87637e-06	0.000185876	--
comp67704_c0	11.1776	54.1142	-2.27539	3.41838e-42	1.6492e-39	EFX74470.1|hypothetical protein DAPPUDRAFT_307295 [Daphnia pulex]
comp67738_c0	180.996	49.9197	1.85828	1.43316e-08	1.83726e-06	--
comp67772_c0	17.3173	40.1213	-1.21215	4.97961e-06	0.000462138	EFX69083.1|hypothetical protein DAPPUDRAFT_329474 [Daphnia pulex]
comp67811_c0	11.0705	186.579	-4.075	2.00511e-25	6.88722e-23	--
comp67840_c1	55.9063	0.48458	6.85013	3.24882e-15	6.93677e-13	EFX82151.1|hypothetical protein DAPPUDRAFT_49070 [Daphnia pulex]
comp67982_c0	1.10606	8.12872	-2.8776	4.55596e-05	0.00358582	XP_001642017.1|predicted protein [Nematostella vectensis]
comp68016_c0	353.184	37.6951	3.22797	1.89023e-106	2.48885e-103	EFX70975.1|hypothetical protein DAPPUDRAFT_31637 [Daphnia pulex]
comp68057_c0	0.698892	617.157	-9.78635	1.85241e-58	1.19463e-55	EFX69067.1|hypothetical protein DAPPUDRAFT_301173 [Daphnia pulex]
comp68146_c0	0.143521	7.78704	-5.76174	6.33674e-07	6.7309e-05	XP_002429311.1|conserved hypothetical protein [Pediculus humanus corporis]
comp68190_c0	963.001	458.652	1.07014	5.01047e-62	3.51852e-59	--
comp68190_c1	773.344	380.345	1.0238	2.11847e-31	8.26478e-29	--
comp68226_c0	109.236	370.801	-1.76319	5.50108e-39	2.50125e-36	BAJ85331.1|predicted protein [Hordeum vulgare subsp. vulgare]
comp68231_c0	52.664	25.6897	1.03563	2.50743e-05	0.00208044	EFX74755.1|hypothetical protein DAPPUDRAFT_56719 [Daphnia pulex]
comp68473_c0	0.50803	881.362	-10.7606	8.21009e-215	1.99572e-211	EFR20490.1|hypothetical protein AND_20000 [Anopheles darlingi]
comp68539_c0	419.432	187.241	1.16354	7.78482e-35	3.25833e-32	--
comp68606_c0	18.3505	0.402358	5.5112	4.96643e-07	5.35637e-05	EGI57133.1|Serine proteinase stubble [Acromyrmex echinatior]
comp68606_c1	21.5744	0.887759	4.60301	2.23905e-07	2.5135e-05	XP_002414322.1|conserved hypothetical protein [Ixodes scapularis]
comp68699_c1	0.192015	7.15278	-5.21921	4.01089e-05	0.00320074	--
comp68771_c0	39.2319	80.4153	-1.03544	1.8656e-09	2.62018e-07	XP_001604034.1|PREDICTED: innexin inx2-like [Nasonia vitripennis]
comp68885_c0	0.286198	134.038	-8.87141	6.03606e-13	1.09938e-10	--
comp68922_c1	263.946	532.345	-1.01212	8.99557e-23	2.85693e-20	--
comp68972_c1	66.436	10.2018	2.70314	7.8232e-09	1.02156e-06	--
comp68972_c2	71.8433	11.0977	2.69459	9.87639e-30	3.69348e-27	BAM18695.1|similar to CG34355 [Papilio xuthus]
comp68973_c0	19133.4	382.498	5.6445	0	0	--
comp69000_c0	2065.81	5618.69	-1.44352	0	0	AEZ68613.1|trypsinogen 2 [Litopenaeus vannamei]
comp69045_c0	7.49843	54.7504	-2.86821	4.57583e-32	1.80748e-29	XP_002424872.1|conserved hypothetical protein [Pediculus humanus corporis]
comp69091_c0	122.862	313.648	-1.35211	2.00664e-07	2.27687e-05	AFC88033.1|beta-actin [Scylla paramamosain]
comp69091_c2	145.02	435.851	-1.58758	2.08461e-21	6.12788e-19	AFC88033.1|beta-actin [Scylla paramamosain]
comp69316_c0	0.364806	21.0713	-5.852	6.11251e-10	9.04722e-08	--
comp69355_c1	2.68513	26.3751	-3.29611	1.56785e-05	0.00135184	--
comp69355_c2	1.38503	22.4322	-4.01758	1.11222e-06	0.000114113	--
comp69395_c0	0	131.048	-6.19142	1.00064e-09	1.4505e-07	--
comp69434_c0	0.648715	174.192	-8.06888	3.47302e-37	1.55673e-34	NP_001161910.1|cuticular protein analogous to peritrophins 3-A1 precursor [Tribolium castaneum]
comp69434_c1	0.608589	133.743	-7.77978	1.4376e-15	3.16577e-13	--
comp69436_c2	59.4668	22.2015	1.42142	9.12306e-15	1.89325e-12	XP_792268.3|PREDICTED: dimethylglycine dehydrogenase, mitochondrial-like [Strongylocentrotus purpuratus]
comp69478_c0	2.61058	32.3061	-3.62937	3.31695e-06	0.00031524	--
comp69478_c1	3.22105	38.9042	-3.59432	7.57884e-06	0.000680384	EFX71112.1|hypothetical protein DAPPUDRAFT_112094 [Daphnia pulex]
comp69556_c0	0.292518	18.9853	-6.02021	1.39459e-14	2.85241e-12	XP_001949655.2|PREDICTED: A disintegrin and metalloproteinase with thrombospondin motifs 16-like isoform 1 [Acyrthosiphon pisum]
comp69688_c0	15.6324	33.5642	-1.10238	1.33319e-06	0.000135465	XP_003492293.1|PREDICTED: glutaminase kidney isoform, mitochondrial-like isoform 1 [Bombus impatiens]
comp69762_c0	0.598814	8.74202	-3.86779	1.32222e-07	1.53332e-05	--
comp69796_c0	11.5775	41.9477	-1.85727	7.41446e-15	1.55166e-12	EFA02602.1|hypothetical protein TcasGA2_TC008321 [Tribolium castaneum]
comp69801_c1	0.106751	25.6754	-7.91	3.49677e-10	5.29974e-08	--
comp69849_c1	0.608396	21.697	-5.15634	4.73947e-06	0.000441798	AEK86524.1|Spz3 [Litopenaeus vannamei]
comp69863_c0	0.0900994	23.3482	-8.01758	4.60436e-06	0.000431111	--
comp69917_c0	405.976	179.19	1.1799	2.64613e-35	1.12999e-32	XP_003247612.1|PREDICTED: aldehyde dehydrogenase, dimeric NADP-preferring-like isoform 3 [Acyrthosiphon pisum]
comp69921_c1	1.74308	7.92423	-2.18463	2.37853e-05	0.00198319	XP_002405145.1|hypothetical protein IscW_ISCW010753 [Ixodes scapularis]
comp69995_c0	96.6841	46.2089	1.06511	1.7019e-11	2.81575e-09	XP_310550.5|AGAP000535-PA [Anopheles gambiae str. PEST]
comp70134_c0	10.3581	149.485	-3.85116	1.59278e-57	9.86913e-55	XP_002038514.1|GM10569 [Drosophila sechellia]
comp70136_c1	6.35644	52.7886	-3.05393	1.53969e-07	1.76606e-05	--
comp70144_c0	4.1314	310.135	-6.23012	1.15123e-48	6.2187e-46	AAV28477.1|arthrodial cuticle protein AMP6.0 [Callinectes sapidus]
comp70167_c0	4.63778	277.008	-5.90035	2.66943e-105	3.44308e-102	XP_001513286.1|PREDICTED: chymotrypsinogen B-like [Ornithorhynchus anatinus]
comp70184_c0	9.5775	38.9464	-2.02377	3.70662e-10	5.59098e-08	EFN70212.1|Peroxisomal N(1)-acetyl-spermine/spermidine oxidase [Camponotus floridanus]
comp70258_c0	268.657	120.224	1.16004	2.10827e-14	4.1901e-12	--
comp70283_c0	73.5983	11.6528	2.659	1.40997e-30	5.33601e-28	XP_002429468.1|conserved hypothetical protein [Pediculus humanus corporis]
comp70365_c0	25.8747	63.699	-1.29973	1.18367e-09	1.70408e-07	EFX63600.1|hypothetical protein DAPPUDRAFT_306997 [Daphnia pulex]
comp70393_c1	10.0107	80.0055	-2.99855	1.33944e-40	6.27068e-38	--
comp70423_c0	31.0258	15.352	1.01504	2.34518e-05	0.00196575	--
comp70467_c1	67.0656	27.5349	1.28431	4.01099e-05	0.00320074	--
comp70469_c0	7.57012	29.8525	-1.97946	6.24481e-11	1.00427e-08	XP_003743930.1|PREDICTED: LOW QUALITY PROTEIN: endothelin-converting enzyme 2-like [Metaseiulus occidentalis]
comp70501_c0	2.86178	11.0549	-1.94971	1.05803e-05	0.000931321	XP_002048195.1|GJ13831 [Drosophila virilis]
comp70512_c0	1.71046	220.503	-7.01027	3.71629e-30	1.39806e-27	EFX69067.1|hypothetical protein DAPPUDRAFT_301173 [Daphnia pulex]
comp70528_c0	16.9184	2.35616	2.84409	2.14558e-13	4.05997e-11	--
comp70565_c0	9.00679	44.9479	-2.31917	6.20415e-09	8.16892e-07	--
comp70660_c0	1.09161	17.0374	-3.96418	1.94987e-07	2.21644e-05	--
comp70688_c1	0.190025	11.8875	-5.96711	9.03807e-08	1.06969e-05	EFX74258.1|hypothetical protein DAPPUDRAFT_22132 [Daphnia pulex]
comp70697_c0	12.0289	4.3302	1.474	3.39873e-05	0.00274685	EFX70287.1|hypothetical protein DAPPUDRAFT_347506 [Daphnia pulex]
comp70725_c1	27.8828	114.337	-2.03584	4.96205e-42	2.37581e-39	EFN87052.1|Aminopeptidase N [Harpegnathos saltator]
comp70754_c0	0.345021	14.5189	-5.3951	2.2367e-07	2.5135e-05	--
comp70848_c0	50.3116	327.527	-2.70265	3.05822e-69	2.5771e-66	NP_001161910.1|cuticular protein analogous to peritrophins 3-A1 precursor [Tribolium castaneum]
comp70859_c0	213.028	676.754	-1.66759	5.96829e-71	5.23892e-68	--
comp70867_c0	5.03109	19.8797	-1.98235	6.30823e-05	0.00482088	EFX84177.1|hypothetical protein DAPPUDRAFT_194717 [Daphnia pulex]
comp70908_c1	4.99703	16.8211	-1.75113	3.11196e-06	0.000297098	--
comp71002_c0	0.130144	43.0128	-8.36852	3.72528e-07	4.04538e-05	--
comp71021_c0	67.6622	170.651	-1.33463	1.35655e-11	2.26215e-09	--
comp71031_c1	26.4052	12.7314	1.05244	2.07613e-05	0.00174951	EFN63900.1|GRAM domain-containing protein 1C [Camponotus floridanus]
comp71064_c2	0.357722	19.5492	-5.77213	1.56608e-23	5.12838e-21	AEF79806.1|HR4 nuclear receptor, partial [Blattella germanica]
comp71066_c0	7.42781	61.5145	-3.04992	5.35384e-33	2.15521e-30	--
comp71077_c0	89.7174	200.882	-1.16289	1.20359e-32	4.81443e-30	--
comp71100_c0	5.72514	21.5056	-1.90933	6.06189e-12	1.03545e-09	XP_003425423.1|PREDICTED: sodium-driven chloride bicarbonate exchanger-like isoform 3 [Nasonia vitripennis]
comp71131_c0	138.692	603.275	-2.12093	5.87339e-149	1.09178e-145	AFF59213.1|chitinase [Charybdis japonica]
comp71138_c0	0.224052	263.298	-10.1987	3.14311e-41	1.48245e-38	--
comp71227_c1	258.848	666.719	-1.36497	1.41671e-67	1.14791e-64	EHJ64324.1|hypothetical protein KGM_19127 [Danaus plexippus]
comp71227_c2	44.5317	186.48	-2.06612	5.30813e-10	7.8751e-08	--
comp71231_c0	0.531734	32.1349	-5.91729	8.88824e-20	2.44237e-17	EFN68745.1|Chitotriosidase-1 [Camponotus floridanus]
comp71231_c1	0.444794	34.2488	-6.26677	4.43629e-13	8.17428e-11	--
comp71288_c0	201.014	58.4563	1.78187	1.29031e-64	9.59397e-62	AEO34120.1|hypothetical protein [Amblyomma maculatum]
comp71296_c0	11.3458	52.2545	-2.2034	1.82821e-09	2.57338e-07	NP_001082978.1|D-beta-hydroxybutyrate dehydrogenase, mitochondrial [Danio rerio]
comp71331_c0	5.28004	22.6873	-2.10326	2.49526e-07	2.7912e-05	BAJ10664.1|scavenger receptor class B, croquemort type [Marsupenaeus japonicus]
comp71420_c0	0.159722	35.4305	-7.79329	1.37301e-09	1.9677e-07	--
comp71449_c0	882.768	391.028	1.17476	2.86886e-61	1.97081e-58	AFC60660.1|chitinase [Pandalopsis japonica]
comp71487_c0	1317.92	271.156	2.28107	9.7597e-127	1.62322e-123	XP_003697157.1|PREDICTED: fibrillin-2-like [Apis florea]
comp71576_c0	606.916	118.611	2.35526	4.02659e-54	2.33472e-51	--
comp71593_c0	22.0649	7.74884	1.5097	4.18504e-05	0.00332703	AEO33048.1|hypothetical protein [Amblyomma maculatum]
comp71667_c0	17.4361	53.1242	-1.60729	6.45085e-05	0.00490024	--
comp71698_c0	0.275916	14.9178	-5.75666	9.01732e-11	1.43915e-08	--
comp71809_c0	3215.18	10328.1	-1.68361	0	0	ADH53777.1|C-type lectin receptor protein [Eriocheir sinensis]
comp71833_c0	0.718005	12.8873	-4.16581	5.10471e-05	0.00395971	--
comp71872_c0	0.353261	23.1134	-6.03185	1.0001e-08	1.29258e-06	--
comp71872_c1	4.09218	156.317	-5.25546	0	0	--
comp71900_c0	4.75777	17.6738	-1.89325	1.5929e-11	2.64234e-09	XP_001945039.2|PREDICTED: hypothetical protein LOC100163234 [Acyrthosiphon pisum]
comp71909_c0	12.6168	3.46573	1.86412	5.1062e-05	0.00395971	XP_001621764.1|hypothetical protein NEMVEDRAFT_v1g143747 [Nematostella vectensis]
comp71923_c0	0.202017	7.65922	-5.24465	1.37753e-05	0.00119425	EFA00585.1|hypothetical protein TcasGA2_TC003455 [Tribolium castaneum]
comp72002_c0	227.67	105.3	1.11244	1.07548e-10	1.70354e-08	--
comp72011_c0	0.751753	595.149	-9.62878	2.85314e-65	2.17254e-62	--
comp72150_c0	0	62.2864	-6.64378	1.33894e-12	2.37498e-10	EFX88006.1|hypothetical protein DAPPUDRAFT_311515 [Daphnia pulex]
comp72157_c0	6.4076	15.9977	-1.32001	4.1188e-16	9.43161e-14	CBN81784.1|DNA-dependent protein kinase catalytic subunit [Dicentrarchus labrax]
comp72190_c1	0.0588644	16.5931	-8.13897	5.95826e-09	7.87799e-07	XP_624328.2|PREDICTED: hypothetical protein LOC551942 [Apis mellifera]
comp72224_c4	2.9611	58.48	-4.30374	3.73089e-57	2.26727e-54	--
comp72250_c0	145.247	33.4544	2.11824	2.29724e-23	7.44553e-21	EFX89904.1|hypothetical protein DAPPUDRAFT_230075 [Daphnia pulex]
comp72267_c0	27.5619	84.6364	-1.6186	1.17252e-30	4.49116e-28	XP_003703723.1|PREDICTED: MOB kinase activator-like 3-like [Megachile rotundata]
comp72268_c0	5.39786	27.9229	-2.37099	9.34553e-13	1.67322e-10	EFX74420.1|hypothetical protein DAPPUDRAFT_324399 [Daphnia pulex]
comp72379_c0	1.53532	36.2393	-4.56094	8.41727e-08	9.98086e-06	AEK86522.1|Spz1 [Litopenaeus vannamei]
comp72399_c0	0.00919461	8.79562	-9.90178	2.91525e-08	3.61267e-06	--
comp72417_c0	6.77116	15.6857	-1.21198	2.57564e-08	3.21705e-06	XP_002426515.1|hypothetical protein Phum_PHUM257850 [Pediculus humanus corporis]
comp72448_c0	0.529417	248.882	-8.87684	4.823e-66	3.76319e-63	--
comp72475_c0	18.5898	5.2123	1.83451	4.66863e-05	0.00366082	--
comp72508_c0	204.682	65.3676	1.64674	5.77303e-66	4.44953e-63	XP_315722.4|AGAP005712-PB [Anopheles gambiae str. PEST]
comp72528_c0	0.248526	11.5164	-5.53415	1.28332e-05	0.00111564	--
comp72570_c1	2.81882	34.7487	-3.62379	5.11549e-09	6.83518e-07	AEO32586.1|hypothetical protein [Amblyomma maculatum]
comp72608_c0	5.19181	50.9107	-3.29366	3.06636e-10	4.6698e-08	ADF27340.1|mannose-binding protein [Scylla paramamosain]
comp72663_c0	4.77708	23.5709	-2.30281	1.48826e-07	1.71017e-05	--
comp72676_c0	13.1167	3.63244	1.85239	1.66538e-07	1.90047e-05	XP_002604341.1|hypothetical protein BRAFLDRAFT_85431 [Branchiostoma floridae]
comp72677_c0	18.4605	38.6402	-1.06566	4.33546e-05	0.00342936	NP_001233007.1|uncharacterized protein LOC100168555 [Acyrthosiphon pisum]
comp72678_c0	1.94708	26.1151	-3.7455	4.42751e-05	0.00349342	BAM19138.1|peptidyl-prolyl cis-trans isomerase [Papilio polytes]
comp72711_c0	0	40.4217	-6.64366	1.34154e-12	2.37498e-10	--
comp72750_c0	10.2059	40.1683	-1.97665	9.47339e-09	1.23195e-06	XP_001848211.1|anion exchange protein 2, slc4a2 [Culex quinquefasciatus]
comp72792_c0	117.574	52.7438	1.1565	1.38051e-09	1.97398e-07	EFX85736.1|hypothetical protein DAPPUDRAFT_208600 [Daphnia pulex]
comp72811_c0	0.278065	14.6768	-5.72198	6.16046e-09	8.12834e-07	XP_001952166.1|PREDICTED: hypothetical protein LOC100158974 [Acyrthosiphon pisum]
comp72842_c0	349.693	827.686	-1.243	5.13261e-34	2.09281e-31	--
comp72905_c1	65.5751	7.71435	3.08753	6.24494e-16	1.39465e-13	EFA08451.1|hypothetical protein TcasGA2_TC006098 [Tribolium castaneum]
comp72921_c1	38.4337	116.507	-1.59997	3.19105e-17	7.84738e-15	--
comp72971_c0	6.80656	25.7614	-1.92022	8.26339e-10	1.20892e-07	XP_001948491.2|PREDICTED: hypothetical protein LOC100162711 [Acyrthosiphon pisum]
comp73034_c0	34.2151	13.9642	1.2929	2.53436e-07	2.82994e-05	XP_974349.1|PREDICTED: similar to tetraspanin [Tribolium castaneum]
comp73104_c0	173.594	68.7691	1.33588	2.44507e-19	6.47573e-17	--
comp73105_c2	1021.34	216.135	2.24045	8.12997e-212	1.90305e-208	--
comp73192_c1	2398.58	987.661	1.28009	0	0	XP_003614382.1|hypothetical protein MTR_5g050970 [Medicago truncatula]
comp73194_c2	9.00911	35.1611	-1.96452	1.64916e-20	4.69499e-18	EFX87520.1|hypothetical protein DAPPUDRAFT_311954 [Daphnia pulex]
comp73194_c3	0.385186	37.5254	-6.60617	6.7527e-18	1.70711e-15	--
comp73257_c1	53.357	150.041	-1.4916	1.90483e-19	5.07964e-17	AAA85473.1|beta-1 tubulin, partial [Lytechinus pictus]
comp73261_c2	22.7466	10.8342	1.07006	4.63956e-05	0.00364254	--
comp73282_c1	0.569268	17.4521	-4.93814	1.192e-05	0.00104199	--
comp73289_c0	0.136682	31.7186	-7.85836	6.47249e-10	9.55766e-08	--
comp73298_c1	18.4247	49.2748	-1.41921	1.10584e-20	3.16245e-18	EFX87272.1|hypothetical protein DAPPUDRAFT_307138 [Daphnia pulex]
comp73338_c0	6.39357	34.5979	-2.43599	4.07001e-09	5.56772e-07	--
comp73409_c0	7.19248	24.262	-1.75414	2.51808e-15	5.43157e-13	EGI65859.1|Serine/threonine-protein kinase 17B [Acromyrmex echinatior]
comp73449_c0	0.0312808	9.07181	-8.17997	1.52235e-06	0.000153452	--
comp73491_c0	10.3518	289.62	-4.8062	2.45756e-42	1.19477e-39	--
comp73546_c0	47.5822	5.29122	3.16875	5.47331e-28	1.99953e-25	XP_002604341.1|hypothetical protein BRAFLDRAFT_85431 [Branchiostoma floridae]
comp73564_c1	45.4816	10.0792	2.17391	7.31896e-06	0.000659865	--
comp73568_c0	30.9993	91.122	-1.55556	1.22651e-22	3.87583e-20	EFX70349.1|hypothetical protein DAPPUDRAFT_328169 [Daphnia pulex]
comp73603_c1	0.314529	7.51666	-4.57883	4.52827e-05	0.00356847	--
comp73645_c0	7.89971	50.2557	-2.66942	9.33288e-17	2.23427e-14	XP_001844392.1|conserved hypothetical protein [Culex quinquefasciatus]
comp73656_c0	92.9166	31.9397	1.54059	1.45599e-13	2.78848e-11	EFN87052.1|Aminopeptidase N [Harpegnathos saltator]
comp73656_c1	38.1729	6.61514	2.5287	2.88548e-10	4.41563e-08	EEZ99336.1|aminopeptidase N-like protein [Tribolium castaneum]
comp73694_c0	4.86717	27.0981	-2.47704	3.96289e-16	9.10759e-14	EHJ77294.1|stathmin [Danaus plexippus]
comp73719_c0	33.4867	11.5251	1.53881	2.70241e-05	0.00222792	--
comp73731_c0	0.501064	427.547	-9.73687	2.04115e-81	2.15004e-78	ACL79887.1|cuticle protein [Rimicaris exoculata]
comp73734_c0	13.8651	56.0103	-2.01423	1.27378e-15	2.81484e-13	--
comp73735_c0	90.2747	196.019	-1.1186	1.38017e-06	0.000139789	--
comp73735_c2	101.832	224.835	-1.14268	2.44403e-10	3.74915e-08	--
comp73735_c5	89.2339	215.097	-1.26932	2.73503e-39	1.26173e-36	EFZ14493.1|hypothetical protein SINV_08970 [Solenopsis invicta]
comp73736_c1	1.53513	23.8739	-3.959	4.51335e-10	6.72755e-08	--
comp73737_c0	27.4656	57.3535	-1.06226	3.32753e-08	4.07565e-06	XP_003727927.1|PREDICTED: 6-phosphogluconate dehydrogenase, decarboxylating isoform 1 [Strongylocentrotus purpuratus]
comp73757_c0	0.140088	17.8683	-6.99493	1.19477e-07	1.39319e-05	--
comp73766_c0	33.6314	97.131	-1.53012	3.46982e-21	1.01526e-18	ADW79421.1|peroxinectin [Procambarus clarkii]
comp73773_c0	3.10865	246.099	-6.30681	0	0	--
comp73804_c0	930.48	180.693	2.36443	4.53283e-181	9.87861e-178	--
comp73821_c2	2.50252	112.671	-5.49259	6.97569e-112	9.79713e-109	--
comp73831_c0	22.9955	56.6379	-1.30042	5.01995e-07	5.40487e-05	XP_001654345.1|four and a half lim domains [Aedes aegypti]
comp73834_c0	0.156753	208.916	-10.3802	1.36901e-36	6.05054e-34	--
comp73854_c0	15.8605	38.3408	-1.27344	7.72131e-28	2.80457e-25	EFN82310.1|Basement membrane-specific heparan sulfate proteoglycan core protein [Harpegnathos saltator]
comp73967_c0	2.33111	18.5118	-2.98936	8.74547e-17	2.10963e-14	EFX87909.1|hypothetical protein DAPPUDRAFT_42141 [Daphnia pulex]
comp74011_c0	0.591672	13.6755	-4.53065	4.24551e-08	5.14024e-06	XP_003745941.1|PREDICTED: protein atonal homolog 7-A-like [Metaseiulus occidentalis]
comp74066_c0	38.6501	18.9434	1.02877	2.5357e-06	0.000245795	XP_790445.3|PREDICTED: transmembrane protein 53-like [Strongylocentrotus purpuratus]
comp74153_c0	10.4831	39.7777	-1.92389	1.10888e-21	3.29025e-19	XP_003707197.1|PREDICTED: carnitine O-palmitoyltransferase 1, liver isoform-like [Megachile rotundata]
comp74153_c2	13.7707	46.7379	-1.76299	6.42329e-05	0.00488518	--
comp74169_c0	6.40881	21.6827	-1.75842	1.18669e-06	0.00012136	--
comp74172_c0	0.851848	34.4917	-5.33951	3.85443e-07	4.17846e-05	--
comp74184_c0	4.00909	28.5803	-2.83368	3.06291e-08	3.78824e-06	--
comp74208_c0	3.97695	20.7582	-2.38395	3.33982e-16	7.70364e-14	EFX74739.1|hypothetical protein DAPPUDRAFT_324047 [Daphnia pulex]
comp74211_c0	1.81807	9.01299	-2.3096	4.03967e-05	0.00321956	EFX84241.1|hypothetical protein DAPPUDRAFT_315075 [Daphnia pulex]
comp74213_c0	6.16503	35.4714	-2.52448	9.81628e-09	1.27392e-06	--
comp74234_c1	231.013	618.38	-1.42052	3.36423e-55	1.98713e-52	--
comp74243_c2	246.02	110.044	1.1607	2.16739e-55	1.29228e-52	XP_002432408.1|Anion exchange protein, putative [Pediculus humanus corporis]
comp74328_c0	0	24.8553	-5.69107	2.61584e-07	2.91063e-05	--
comp74379_c0	0.617815	5.1202	-3.05095	1.48228e-05	0.00128331	BAM20308.1|vein, partial [Papilio xuthus]
comp74383_c1	103.04	302.164	-1.55213	1.02327e-36	4.55434e-34	XP_003217115.1|PREDICTED: ketosamine-3-kinase-like [Anolis carolinensis]
comp74429_c0	20.3492	41.6271	-1.03255	5.08139e-05	0.00395017	--
comp74444_c0	0.0262883	37.6274	-10.4831	4.1299e-20	1.14984e-17	--
comp74504_c3	3.51597	40.2521	-3.51707	1.2583e-14	2.59888e-12	--
comp74518_c2	0.388408	20.8912	-5.74918	7.25241e-19	1.90191e-16	AFI55112.1|group III chitinase-like protein [Plutella xylostella]
comp74576_c0	24.1345	63.8161	-1.40283	3.59085e-05	0.00289471	EFN63276.1|Lipase member H-A [Camponotus floridanus]
comp74613_c0	0.385522	18.2544	-5.56528	4.06299e-09	5.56772e-07	XP_002399910.1|galactosyltransferase, putative [Ixodes scapularis]
comp74635_c0	27.8912	63.618	-1.18962	2.94159e-05	0.00240506	XP_003397616.1|PREDICTED: clotting factor B-like [Bombus terrestris]
comp74672_c0	0.441534	491.5	-10.1205	3.74433e-47	1.98862e-44	EFX88006.1|hypothetical protein DAPPUDRAFT_311515 [Daphnia pulex]
comp74673_c5	20.2059	1086.51	-5.74878	0	0	--
comp74692_c0	0.239706	11.8016	-5.62157	6.5459e-07	6.92977e-05	--
comp74695_c0	0.0354937	11.3176	-8.31679	5.55756e-07	5.96338e-05	XP_972484.1|PREDICTED: similar to CG9518 CG9518-PA [Tribolium castaneum]
comp74704_c0	13.8034	29.2619	-1.084	1.79034e-06	0.000178472	--
comp74732_c1	324.378	16.4489	4.30161	7.20123e-110	9.89402e-107	XP_002198569.1|PREDICTED: proline rich 6 [Taeniopygia guttata]
comp74748_c0	0.0577623	216.066	-11.8691	8.8375e-21	2.5504e-18	--
comp74758_c0	21.5989	8.08175	1.41822	6.29804e-06	0.000575206	XP_003388518.1|PREDICTED: hypothetical protein LOC100640421 [Amphimedon queenslandica]
comp74767_c1	3.49131	14.8987	-2.09335	7.06866e-16	1.57305e-13	ADM88556.1|fatty acid synthase [Litopenaeus vannamei]
comp74784_c7	13.9841	46.4883	-1.73308	4.15574e-23	1.33323e-20	XP_003707720.1|PREDICTED: TBC1 domain family member 24-like isoform 3 [Megachile rotundata]
comp74798_c0	7.36292	38.244	-2.37688	5.1715e-08	6.2256e-06	--
comp74806_c0	0.465714	6.82581	-3.87349	1.23167e-07	1.43357e-05	XP_001946564.2|PREDICTED: hypothetical protein LOC100166066 [Acyrthosiphon pisum]
comp74825_c2	73.1516	21.216	1.78574	1.02749e-11	1.72709e-09	--
comp74837_c2	4.19363	18.3868	-2.1324	2.2385e-12	3.90817e-10	EFZ22165.1|hypothetical protein SINV_12318 [Solenopsis invicta]
comp74837_c3	58.5902	20.2734	1.53107	6.38531e-20	1.76226e-17	AEE62897.1|unknown [Dendroctonus ponderosae]
comp74839_c0	0.176429	94.5262	-9.06548	2.76641e-14	5.44672e-12	EFX71112.1|hypothetical protein DAPPUDRAFT_112094 [Daphnia pulex]
comp74868_c0	94.5237	36.0897	1.38909	4.40233e-09	5.99637e-07	AAQ75589.1|PMAV [Penaeus monodon]
comp74872_c0	2.03114	99.4701	-5.6139	3.81264e-26	1.32397e-23	--
comp74877_c0	11.8511	56.0533	-2.24178	3.42713e-36	1.50415e-33	EGI70862.1|Lysosomal acid phosphatase [Acromyrmex echinatior]
comp74933_c2	28.6825	13.7717	1.05846	5.79027e-06	0.000533456	XP_974840.1|PREDICTED: similar to harmonin [Tribolium castaneum]
comp74957_c0	50.2646	103.199	-1.03781	1.46375e-11	2.43449e-09	XP_002038022.1|GM17979 [Drosophila sechellia]
comp74959_c1	2.1534	22.9137	-3.41153	4.71058e-05	0.00368914	--
comp74982_c0	3.63207	15.0988	-2.05557	4.89631e-10	7.28121e-08	EHJ73918.1|putative hormone-sensitive lipase [Danaus plexippus]
comp74991_c1	5.93138	22.2897	-1.90994	2.68868e-08	3.35162e-06	CAX63316.1|TPA: putative angiotensin converting enzyme precursor [Carcinus maenas]
comp75015_c0	4.80294	65.5337	-3.77025	1.51524e-18	3.92477e-16	--
comp75041_c0	1.4352	20.2572	-3.81912	3.33243e-10	5.0628e-08	--
comp75084_c0	5.3355	49.0738	-3.20126	6.55632e-43	3.21214e-40	EFX88723.1|hypothetical protein DAPPUDRAFT_304755 [Daphnia pulex]
comp75105_c0	24.4726	6.26656	1.96542	3.55237e-15	7.53402e-13	EFX64854.1|hypothetical protein DAPPUDRAFT_229736 [Daphnia pulex]
comp75147_c0	0.111275	58.8976	-9.04794	1.29077e-72	1.18229e-69	--
comp75187_c0	6.27196	25.5726	-2.02761	1.30727e-06	0.000133044	XP_002408147.1|conserved hypothetical protein [Ixodes scapularis]
comp75253_c0	21.306	76.4394	-1.84306	3.7175e-22	1.12956e-19	AEI88121.1|hypothetical protein [Scylla paramamosain]
comp75292_c0	120.699	47.9688	1.33125	5.79846e-15	1.22156e-12	--
comp75339_c0	6.69198	17.0078	-1.34569	2.98127e-13	5.59107e-11	EFX70014.1|hypothetical protein DAPPUDRAFT_328543 [Daphnia pulex]
comp75389_c0	4.74548	21.4124	-2.17382	2.37506e-08	2.99613e-06	--
comp75410_c0	302.199	711.335	-1.23503	2.22677e-73	2.10051e-70	--
comp75572_c0	7.63453	33.8738	-2.14956	1.75188e-17	4.37631e-15	XP_795649.3|PREDICTED: d-3-phosphoglycerate dehydrogenase-like [Strongylocentrotus purpuratus]
comp75603_c0	8.66669	25.098	-1.53402	1.96501e-06	0.000193745	--
comp75735_c1	35.8415	81.9522	-1.19315	6.21822e-06	0.000568738	--
comp75741_c0	10.2629	60.3624	-2.55621	4.61816e-22	1.38987e-19	EFX66437.1|hypothetical protein DAPPUDRAFT_64687 [Daphnia pulex]
comp75751_c0	23.4293	9.44548	1.31062	4.81497e-05	0.00376157	ADZ96217.1|JHE-like carboxylesterase 1 [Pandalopsis japonica]
comp75788_c0	28.6577	68.1114	-1.24898	9.51534e-20	2.60337e-17	XP_392215.4|PREDICTED: hypothetical protein LOC408677 [Apis mellifera]
comp75846_c0	5.72482	28.2959	-2.30529	3.00029e-10	4.58023e-08	--
comp75871_c2	225.781	490.506	-1.11935	2.0772e-22	6.46704e-20	--
comp75957_c3	16.1768	52.3376	-1.69392	1.20915e-06	0.000123456	--
comp75957_c7	93.1753	295.376	-1.66453	1.30841e-51	7.3833e-49	EFN68430.1|Plasminogen activator inhibitor 1 RNA-binding protein [Camponotus floridanus]
comp75965_c0	0.202017	12.792	-5.98462	1.70552e-08	2.17759e-06	--
comp75969_c0	40.0572	3.76033	3.41313	8.20663e-08	9.74938e-06	--
comp76011_c1	0.167994	7.57645	-5.49504	6.74789e-07	7.13166e-05	--
comp76014_c0	0.664039	6.86744	-3.37043	2.41067e-06	0.000234395	EFN81958.1|Calpain-C [Harpegnathos saltator]
comp76018_c2	9.05733	21.2995	-1.23366	2.40422e-08	3.02688e-06	XP_003394218.1|PREDICTED: hypothetical protein LOC100643727 [Bombus terrestris]
comp76111_c6	2.52278	25.1449	-3.31718	2.96604e-23	9.5641e-21	XP_002430883.1|hypothetical protein Phum_PHUM503210 [Pediculus humanus corporis]
comp76179_c2	0.130587	5.73391	-5.45644	7.68803e-06	0.000689208	XP_973184.1|PREDICTED: similar to CG41520 CG41520-PA [Tribolium castaneum]
comp76226_c0	0	27.7182	-6.26339	3.90237e-10	5.85828e-08	--
comp76226_c1	1.23201	38.9019	-4.98075	3.56348e-11	5.81952e-09	--
comp76226_c5	7.95541	57.7544	-2.85992	6.53463e-67	5.16244e-64	--
comp76262_c0	8.72736	17.5526	-1.00807	3.47809e-08	4.24361e-06	EEZ99881.1|hypothetical protein TcasGA2_TC002665 [Tribolium castaneum]
comp76267_c0	0.217577	5.35635	-4.62165	2.16683e-07	2.44546e-05	EFX86580.1|hypothetical protein DAPPUDRAFT_312923 [Daphnia pulex]
comp76329_c0	0.0942531	11.8063	-6.96881	3.10141e-11	5.07804e-09	--
comp76342_c0	44.5699	20.5576	1.1164	7.57499e-07	7.93942e-05	EFX85286.1|hypothetical protein DAPPUDRAFT_314000 [Daphnia pulex]
comp76355_c5	25.9596	9.27348	1.48509	1.08018e-05	0.000948175	EFN62902.1|Chloride channel protein 2 [Camponotus floridanus]
comp76357_c0	11.1727	94.8968	-3.08638	3.98204e-31	1.53457e-28	--
comp76376_c1	67.8296	25.0984	1.43432	8.92726e-06	0.000791321	--
comp76376_c2	60.9752	23.81	1.35665	7.95267e-16	1.76357e-13	AAC26968.1|sodium/hydrogen exchanger [Carcinus maenas]
comp76396_c5	1.36756	90.7867	-6.0528	2.43838e-14	4.83098e-12	--
comp76440_c0	4.56208	17.2442	-1.91835	1.06738e-06	0.000109691	--
comp76450_c0	32.3922	11.1502	1.53858	1.6438e-05	0.00140772	XP_001634484.1|predicted protein [Nematostella vectensis]
comp76458_c0	3.0514	17.2359	-2.49788	6.80821e-07	7.1834e-05	XP_002432530.1|UDP-GalNAc:polypeptide N-acetylgalactosaminyltransferase, putative [Pediculus humanus corporis]
comp76463_c1	9.94843	3.39581	1.55071	5.03808e-05	0.00392132	XP_001944379.2|PREDICTED: choline transporter-like protein 1-like [Acyrthosiphon pisum]
comp76505_c3	212.103	89.961	1.23739	3.42877e-114	5.03957e-111	XP_003725849.1|PREDICTED: RNA-directed DNA polymerase from mobile element jockey-like [Strongylocentrotus purpuratus]
comp76506_c0	9.42366	72.3212	-2.94006	2.22124e-17	5.50529e-15	--
comp76508_c0	162.84	411.957	-1.33904	3.07674e-135	5.40148e-132	--
comp76511_c2	13.6442	2.98661	2.19171	2.8804e-08	3.5765e-06	--
comp76523_c0	1.30059	16.2142	-3.64002	2.16925e-05	0.00182312	--
comp76538_c0	106.625	626.36	-2.55445	1.30431e-124	2.01058e-121	AEL33282.2|opsin protein [Charybdis japonica]
comp76540_c0	13.659	31.1054	-1.18731	1.56871e-09	2.23297e-07	XP_002408108.1|conserved hypothetical protein [Ixodes scapularis]
comp76555_c2	655.589	2327.27	-1.82777	0	0	ADB66713.1|trypsin 2 [Panulirus argus]
comp76559_c4	9.09166	23.0629	-1.34296	6.67971e-06	0.000606558	--
comp76563_c0	62.4724	26.858	1.21787	1.19985e-05	0.0010474	--
comp76597_c2	0.991973	9.84052	-3.31036	1.83589e-06	0.000182496	--
comp76604_c0	15.6302	35.2566	-1.17356	2.40138e-10	3.7017e-08	XP_002425877.1|cutilin-1 precursor, putative [Pediculus humanus corporis]
comp76681_c0	0.377551	147.432	-8.60916	2.35539e-63	1.69162e-60	--
comp76705_c0	0.0600021	18.9198	-8.30067	1.83984e-12	3.22105e-10	EFA11957.1|serine protease H82 [Tribolium castaneum]
comp76744_c0	1.47211	5.58698	-1.92418	8.59069e-07	8.95941e-05	XP_001604297.2|PREDICTED: hypothetical protein LOC100120686 [Nasonia vitripennis]
comp76758_c2	4.89244	19.8334	-2.01931	3.78364e-09	5.2098e-07	--
comp76785_c3	60.9566	189.385	-1.63546	2.50219e-304	8.32319e-301	XP_002604341.1|hypothetical protein BRAFLDRAFT_85431 [Branchiostoma floridae]
comp76795_c0	0.16312	53.9941	-8.37073	3.66135e-07	3.99656e-05	EFX68016.1|hypothetical protein DAPPUDRAFT_260744 [Daphnia pulex]
comp76869_c0	20.332	50.9843	-1.3263	3.72124e-19	9.79942e-17	--
comp76872_c0	690.194	290.869	1.24663	4.33903e-125	6.85577e-122	EFX71591.1|hypothetical protein DAPPUDRAFT_255495 [Daphnia pulex]
comp76925_c0	2.82559	16.9921	-2.58824	1.11397e-07	1.30862e-05	--
comp76938_c1	0.379525	8.88291	-4.54877	1.65894e-14	3.36852e-12	--
comp76957_c1	2.61256	11.0895	-2.08565	2.8445e-05	0.0023287	BAM20646.1|clip-domain serine protease, family D [Papilio polytes]
comp76960_c0	1.90781	284.568	-7.22071	8.20977e-71	7.10775e-68	ACL79887.1|cuticle protein [Rimicaris exoculata]
comp76998_c0	2.15195	12.9752	-2.59204	1.63126e-05	0.00139888	--
comp77002_c0	0.723061	18.1676	-4.65111	4.50093e-16	1.02325e-13	--
comp77007_c0	10.7398	26.5483	-1.30565	3.72241e-07	4.04538e-05	XP_001951823.1|PREDICTED: UDP-glucuronosyltransferase 2B14-like [Acyrthosiphon pisum]
comp77035_c0	3.99593	16.7064	-2.06379	7.43406e-13	1.3424e-10	AEC50086.1|TEP isoform 2 [Pacifastacus leniusculus]
comp77050_c0	47.2199	155.333	-1.7179	2.47155e-43	1.22035e-40	EFX82657.1|hypothetical protein DAPPUDRAFT_316478 [Daphnia pulex]
comp77051_c0	0.085271	401.444	-12.2009	5.51167e-47	2.87887e-44	EGI60086.1|Endocuticle structural glycoprotein SgAbd-1 [Acromyrmex echinatior]
comp77061_c0	13.5885	40.0887	-1.56081	2.44036e-07	2.73463e-05	--
comp77078_c0	0.871619	6.74723	-2.95253	1.18215e-07	1.38357e-05	XP_003227963.1|PREDICTED: cadherin-related family member 2-like [Anolis carolinensis]
comp77134_c5	119.838	55.9783	1.09815	6.51812e-05	0.0049454	--
comp77138_c3	4.87349	17.9035	-1.87721	1.00962e-19	2.7504e-17	EFX85991.1|hypothetical protein DAPPUDRAFT_313559 [Daphnia pulex]
comp77157_c0	7.71425	0.845358	3.18989	1.59243e-05	0.00136929	--
comp77164_c0	17.0555	6.42112	1.40934	2.24903e-06	0.000219354	XP_003765597.1|PREDICTED: LOW QUALITY PROTEIN: zinc finger protein ZPR1-like [Sarcophilus harrisii]
comp77170_c0	0.972415	13.0632	-3.74779	1.85237e-22	5.79564e-20	ACO36035.1|vitellogenin [Scylla paramamosain]
comp77179_c1	142.627	39.1953	1.86349	2.77857e-82	3.02773e-79	XP_002042938.1|GM11491 [Drosophila sechellia]
comp77187_c0	6.09553	26.4055	-2.11502	2.06601e-14	4.11904e-12	--
comp77287_c0	63.7883	163.531	-1.3582	5.25355e-63	3.73067e-60	BAK61430.1|myosin heavy chain type b [Marsupenaeus japonicus]
comp77317_c0	4.29265	17.9632	-2.0651	4.63746e-64	3.40805e-61	XP_003245382.1|PREDICTED: hypothetical protein LOC100166039 [Acyrthosiphon pisum]
comp77367_c1	4.37529	9.21465	-1.07455	5.17746e-05	0.00401006	--
comp77380_c0	13.6145	4.19895	1.69705	1.79144e-05	0.00152179	XP_003487654.1|PREDICTED: lachesin-like [Bombus impatiens]
comp77405_c0	22.2411	7.38865	1.58985	2.51439e-06	0.000244104	EEZ98879.1|hypothetical protein TcasGA2_TC004493 [Tribolium castaneum]
comp77443_c0	0.051437	1.87043	-5.18442	3.77583e-06	0.000356706	--
comp77448_c1	124.344	42.1078	1.56218	5.63569e-16	1.26755e-13	--
comp77490_c0	4.74521	12.1515	-1.35659	6.44987e-13	1.17137e-10	XP_001638941.1|predicted protein [Nematostella vectensis]
comp77517_c0	7.17387	18.9025	-1.39775	2.42506e-05	0.00201932	ABN58714.1|pol-like protein [Biomphalaria glabrata]
comp77550_c1	2002.31	911.389	1.13552	7.58703e-56	4.56674e-53	--
comp77561_c0	591.053	247.196	1.25763	8.78982e-58	5.61137e-55	--
comp77640_c0	241.05	628.647	-1.38292	2.71966e-16	6.31931e-14	ADH53777.1|C-type lectin receptor protein [Eriocheir sinensis]
comp77682_c0	225.729	668.798	-1.56698	2.64598e-81	2.74145e-78	ADJ94951.2|voltage-dependent anion-selective channel [Eriocheir sinensis]
comp77722_c0	450.513	36.341	3.6319	2.32459e-136	4.1976e-133	--
comp77734_c0	257.034	100.874	1.3494	8.49652e-06	0.000756322	--
comp77764_c0	733.748	103.585	2.82447	9.15834e-58	5.78816e-55	--
comp77776_c0	172.037	64.3251	1.41927	6.5392e-12	1.11397e-09	EFX89904.1|hypothetical protein DAPPUDRAFT_230075 [Daphnia pulex]
comp77799_c0	201.983	96.0678	1.07211	9.8936e-09	1.28132e-06	--
comp77823_c0	213.654	87.3127	1.29101	4.6478e-06	0.000433893	--
comp77837_c0	40.1546	638.213	-3.9904	4.63272e-69	3.85253e-66	AAV28477.1|arthrodial cuticle protein AMP6.0 [Callinectes sapidus]
comp77848_c0	219.56	50.1605	2.12999	1.79867e-19	4.81686e-17	--
comp77912_c0	65.3844	400.779	-2.61579	1.07665e-43	5.35792e-41	AAV28476.1|arthrodial cuticle protein AMP8.1 [Callinectes sapidus]
comp77920_c0	2.80144	587.186	-7.7115	3.50245e-112	5.03087e-109	--
comp77940_c0	63.4132	145.19	-1.19509	3.9949e-06	0.000376839	--
comp77982_c0	281.747	48.0263	2.55251	4.02282e-28	1.47818e-25	XP_003702718.1|PREDICTED: uncharacterized protein LOC100882364 [Megachile rotundata]
comp78068_c0	62.584	167.269	-1.4183	1.07951e-07	1.27051e-05	--
comp78080_c0	107.193	24.0994	2.15314	7.04214e-06	0.000635814	--
comp78136_c0	133.097	40.6779	1.71016	4.24148e-16	9.67747e-14	AEO36351.1|hypothetical protein [Amblyomma maculatum]
comp78145_c0	0.116482	237.566	-10.994	9.96011e-14	1.91917e-11	--
comp78175_c0	59.1822	160.783	-1.44188	6.63294e-15	1.39272e-12	AFM75821.1|myosin light chain 2 [Procambarus clarkii]
comp78387_c0	165.211	16.3736	3.33486	7.27052e-11	1.16625e-08	--
comp78882_c0	58.8782	18.8771	1.6411	4.96683e-05	0.00387063	EFX76525.1|hypothetical protein DAPPUDRAFT_92990 [Daphnia pulex]
comp79167_c0	104.788	3.08774	5.08478	4.11253e-13	7.62217e-11	--
comp79381_c0	5.18359	49.091	-3.24344	5.08552e-09	6.80953e-07	ADB66714.1|trypsin 3 [Panulirus argus]
comp79473_c0	0	74.4076	-5.53991	1.04566e-06	0.000107809	--
comp80314_c0	0.047592	91.2924	-10.9056	3.61374e-13	6.71741e-11	--
comp80508_c0	0.114272	48.6984	-8.73526	6.40167e-05	0.0048746	--
comp80706_c0	79.7499	8.11137	3.29747	4.09647e-22	1.23876e-19	--
comp80871_c0	1.1854	86.4768	-6.18886	5.4283e-22	1.62594e-19	EFN76741.1|hypothetical protein EAI_04489 [Harpegnathos saltator]
comp81061_c0	0.250494	59.9267	-7.90228	5.90261e-08	7.07876e-06	--
comp81967_c0	5.35842	23.0296	-2.10361	2.66126e-05	0.00219862	XP_001606170.2|PREDICTED: chitotriosidase-1-like [Nasonia vitripennis]
comp82181_c0	0.994102	57.3786	-5.85098	1.75364e-15	3.82179e-13	--
comp83237_c0	44.3187	5.89015	2.91154	2.97877e-05	0.00242918	--
comp83270_c0	0.0671976	61.5254	-9.83856	1.26941e-14	2.61328e-12	--
comp83665_c0	0.428588	53.4294	-6.9619	2.96329e-17	7.31573e-15	--
comp85074_c0	3.72605	33.8959	-3.18539	1.58869e-05	0.00136794	--
comp85319_c0	0.0621925	45.7053	-9.5214	5.93943e-07	6.34085e-05	--
comp85376_c0	0.494415	40.467	-6.35488	3.51255e-07	3.84078e-05	AAV28477.1|arthrodial cuticle protein AMP6.0 [Callinectes sapidus]
comp86513_c0	0.110191	41.568	-8.55932	4.6824e-11	7.58801e-09	--
comp90556_c0	0.0474314	32.4087	-9.41632	1.24108e-06	0.000126512	--
