# Supplementary material for: Transcriptome Analysis of Portunus trituberculatus in Response to Salinity Stress Provides Insights into the Molecular Basis of Osmoregulation
Source: PLoS One. 2013 Dec 3;8(12):e82155. doi: 10.1371/journal.pone.0082155 (PMC3849447; doi:10.1371/journal.pone.0082155)
Supplement: Table S3 — List of differently expressed genes from Portunus trituberculatus in response to high salinity challenged (HC) versus non-challenged (NC). (XLSX) [file pone.0082155.s003.xlsx]

## Sheet: szx5vsszx4.DEG
Table S3: List of differently expressed genes from Portunus trituberculatus in response to high salinity challenged (HC) versus non-challenged (NC)
Gene_id	RPKM_HC	RPKM_NC	log2.Fold_change	p.value	q.value (Storey.et.al.2003)	NR_description
comp22923_c0	0	6.22028	-4.86059	3.05338e-05	0.00128525	--
comp24045_c0	17.4846	4.36905	2.00069	9.25604e-07	5.04813e-05	XP_001948198.2|PREDICTED: FAST kinase domain-containing protein 5-like [Acyrthosiphon pisum]
comp24906_c0	22.0689	6.34944	1.79732	8.97145e-06	0.000416732	EFN80491.1|hypothetical protein EAI_05630 [Harpegnathos saltator]
comp25088_c0	2.12326	35.3191	-4.0561	1.07936e-14	1.29406e-12	XP_003387079.1|PREDICTED: xylose isomerase-like [Amphimedon queenslandica]
comp25397_c0	26.2929	8.33623	1.65721	3.40207e-05	0.00141152	XP_001662562.1|cytochrome c oxidase assembly protein cox15 [Aedes aegypti]
comp25420_c0	30.7866	3.02481	3.34738	1.4145e-06	7.5027e-05	--
comp25422_c0	3.20346	39.1363	-3.61081	4.41205e-07	2.53974e-05	XP_003250788.1|PREDICTED: arrestin homolog isoform 1 [Apis mellifera]
comp25422_c1	3.18291	40.8609	-3.6823	1.86725e-07	1.15007e-05	XP_003250788.1|PREDICTED: arrestin homolog isoform 1 [Apis mellifera]
comp26229_c0	0.394137	28.5376	-6.17802	1.73573e-15	2.18654e-13	--
comp26616_c0	29.5047	1.05561	4.80479	7.25955e-08	4.77585e-06	--
comp26923_c0	0.777736	20.673	-4.73233	4.50753e-05	0.00182657	--
comp27159_c0	0	29.0409	-5.61334	4.10984e-08	2.78002e-06	--
comp28160_c0	17.0288	5.77831	1.55926	5.17797e-05	0.0020622	EFX81712.1|putative histone deacetylase silent information regulator protein Sir2 [Daphnia pulex]
comp28320_c0	18.0196	5.61624	1.68189	4.90195e-05	0.00196692	XP_002427372.1|histone-lysine N-methyltransferase, H4 lysine-20 specific, putative [Pediculus humanus corporis]
comp29505_c0	0	34.7944	-5.48264	1.62027e-07	1.00597e-05	--
comp29940_c0	85.8301	27.5942	1.63712	5.82011e-05	0.0022891	--
comp30320_c0	67.1109	31.2575	1.10235	4.12554e-08	2.78793e-06	ADD20275.1|eukaryotic release factor 1 [Glossina morsitans morsitans]
comp30344_c0	47.4405	9.48521	2.32237	8.47971e-05	0.00322744	--
comp30773_c0	0	102.773	-7.47997	5.3981e-24	1.06036e-21	--
comp30813_c0	30.8447	120.118	-1.96136	1.01525e-18	1.56884e-16	ADI56266.1|troponin C isoform 3 [Homarus americanus]
comp30885_c0	73.7686	10.4763	2.81588	2.17734e-32	5.82329e-30	XP_975027.1|PREDICTED: similar to inhibitor of apoptosis 2 protein [Tribolium castaneum]
comp30958_c0	97.7619	32.6079	1.58405	6.41609e-05	0.0025079	--
comp30989_c0	55.9489	8.16908	2.77586	5.75165e-07	3.24374e-05	--
comp31026_c0	88.9814	32.7132	1.44363	3.44735e-06	0.00017135	ACO36738.1|ubiquitin carboxyl-terminal esterase L3 [Scylla paramamosain]
comp31076_c0	171.425	0.864787	7.63102	1.31122e-27	2.94122e-25	EFX65751.1|hypothetical protein DAPPUDRAFT_264276 [Daphnia pulex]
comp31110_c0	125.939	2.11194	5.89801	3.85379e-13	4.09757e-11	--
comp31787_c0	19.8321	40.238	-1.02072	1.15694e-07	7.36051e-06	XP_784777.3|PREDICTED: mitochondrial 10-formyltetrahydrofolate dehydrogenase isoform 2 [Strongylocentrotus purpuratus]
comp31974_c0	53.6702	14.8786	1.85088	0.000116293	0.00429914	--
comp32019_c0	0	129.541	-7.17649	3.72039e-20	6.23184e-18	--
comp32439_c0	27.9951	0.487115	5.84477	3.73003e-06	0.000184872	--
comp32561_c0	8.03601	105.062	-3.70862	7.63825e-32	1.98929e-29	EFX77105.1|hypothetical protein DAPPUDRAFT_106356 [Daphnia pulex]
comp32570_c0	48.2349	4.22808	3.512	1.79659e-11	1.71137e-09	--
comp32657_c0	62.7324	25.6471	1.29041	5.83493e-08	3.88643e-06	AEE63634.1|unknown [Dendroctonus ponderosae]
comp32830_c0	71.4127	12.9906	2.45871	1.20453e-06	6.43741e-05	--
comp33466_c0	46.5368	275.381	-2.56499	1.72741e-55	8.3416e-53	EFX72868.1|hypothetical protein DAPPUDRAFT_58486 [Daphnia pulex]
comp33566_c0	216.494	82.6162	1.38983	1.13329e-07	7.22323e-06	--
comp33604_c0	54.0727	139.506	-1.36735	2.83393e-11	2.64869e-09	--
comp33646_c0	5.72955	261.629	-5.51296	1.89862e-80	1.45082e-77	--
comp33711_c0	9.04358	306.339	-5.08209	5.61584e-24	1.09693e-21	--
comp33783_c0	309.013	61.9569	2.31833	1.22379e-38	4.0331e-36	--
comp33831_c0	42.2885	261.436	-2.62812	1.22634e-17	1.77658e-15	ACB59229.1|glutamine synthetase [Fenneropenaeus chinensis]
comp34015_c0	57.3847	120.934	-1.07549	5.81021e-10	4.74208e-08	--
comp34158_c0	185.882	90.5616	1.03741	4.47379e-05	0.00181396	XP_001634403.1|predicted protein [Nematostella vectensis]
comp34259_c0	133.153	44.4652	1.58234	1.55334e-12	1.58147e-10	--
comp34288_c0	0	95.6459	-5.43965	2.48675e-07	1.49456e-05	--
comp34809_c0	583.062	32.9412	4.14568	1.14686e-29	2.76907e-27	--
comp34907_c0	157.034	375.12	-1.25627	6.10719e-28	1.38331e-25	ACN87221.1|phenoloxidase activating factor [Portunus trituberculatus]
comp35102_c0	253.416	92.0692	1.46072	1.24948e-05	0.000565657	--
comp35133_c0	0.558024	866.021	-10.5999	1.02383e-42	3.6723e-40	--
comp35239_c0	1378.63	250.437	2.46072	3.90883e-136	5.54711e-133	--
comp35316_c0	445.74	213.798	1.05996	1.16515e-13	1.29426e-11	--
comp35758_c0	125.303	52.623	1.25166	3.2672e-12	3.25956e-10	XP_002423140.1|Charged multivesicular body protein 4C, putative [Pediculus humanus corporis]
comp35839_c0	48.3599	154.91	-1.67955	1.40937e-15	1.78838e-13	--
comp35858_c0	29.0796	196.105	-2.75355	1.81214e-37	5.78031e-35	NP_001073568.1|cuticular protein analogous to peritrophins 3-D2 precursor [Tribolium castaneum]
comp35933_c0	161.688	10.1669	3.99126	1.36249e-51	5.99644e-49	--
comp36028_c0	123.15	24.1464	2.35054	1.97974e-13	2.14766e-11	--
comp36046_c0	33.3376	97.0581	-1.5417	2.67179e-15	3.32954e-13	XP_002425087.1|conserved hypothetical protein [Pediculus humanus corporis]
comp36083_c0	28.1024	146.241	-2.37958	1.18743e-17	1.72381e-15	ADK27312.1|C-type lectin [Procambarus clarkii]
comp36227_c0	9.47349	154.498	-4.02755	2.35347e-30	5.86571e-28	--
comp36348_c0	278.905	96.1579	1.5363	1.62699e-08	1.15681e-06	--
comp36491_c0	1474.41	522.584	1.49641	3.14864e-44	1.17713e-41	--
comp36566_c0	174.578	60.0508	1.53962	5.7268e-34	1.63207e-31	EFN64991.1|Zinc-type alcohol dehydrogenase-like protein C1773.06c [Camponotus floridanus]
comp36594_c0	0.809883	598.37	-9.52911	0	0	--
comp36656_c0	120.393	52.1526	1.20694	8.41876e-22	1.50492e-19	AET34914.1|prophenoloxide activating enzyme III [Macrobrachium rosenbergii]
comp36919_c0	56.266	178.338	-1.66427	9.86319e-14	1.10089e-11	--
comp36964_c0	146.96	52.1918	1.49353	6.08681e-20	1.00061e-17	EFX79763.1|hypothetical protein DAPPUDRAFT_304354 [Daphnia pulex]
comp37014_c0	36.5878	98.2677	-1.42536	8.42207e-11	7.49866e-09	--
comp37065_c0	161.434	57.1627	1.4978	4.45136e-17	6.20309e-15	XP_972333.1|PREDICTED: similar to tetratricopeptide repeat protein [Tribolium castaneum]
comp37155_c0	27.5178	104.571	-1.92604	5.00505e-14	5.64078e-12	EFN75704.1|Glycine N-methyltransferase [Harpegnathos saltator]
comp37162_c0	164.072	60.0929	1.44906	1.511e-08	1.07875e-06	EFX70245.1|hypothetical protein DAPPUDRAFT_300544 [Daphnia pulex]
comp37196_c0	126.279	23.5495	2.42285	2.12979e-14	2.47244e-12	--
comp37292_c0	0.97473	82.8794	-6.40987	2.1423e-16	2.89261e-14	--
comp37438_c0	9.56809	263.706	-4.78455	2.13001e-110	2.42811e-107	EGI57941.1|Arrestin-like protein [Acromyrmex echinatior]
comp37721_c0	11.6221	58.9545	-2.34272	1.60071e-07	9.96495e-06	--
comp37865_c0	33.9103	9.48903	1.83739	7.30988e-07	4.05996e-05	XP_003401940.1|PREDICTED: ets DNA-binding protein pokkuri-like [Bombus terrestris]
comp37892_c0	0.0733647	18.2589	-7.95929	4.59996e-07	2.64353e-05	--
comp37906_c0	1.19259	85.0317	-6.15583	2.86449e-09	2.17454e-07	AAV28476.1|arthrodial cuticle protein AMP8.1 [Callinectes sapidus]
comp38033_c0	34.3919	4.30143	2.99918	3.59166e-05	0.00148222	--
comp38293_c0	41.9707	11.6137	1.85356	1.90523e-05	0.000835335	--
comp38306_c0	1.16297	20.5227	-4.14133	1.2132e-07	7.69729e-06	--
comp38469_c0	3.93199	32.1473	-3.03136	2.42196e-05	0.00103832	XP_319329.3|AGAP010159-PA [Anopheles gambiae str. PEST]
comp38598_c0	100.768	39.1747	1.36304	2.69111e-09	2.05188e-07	--
comp38670_c0	10.8173	37.5059	-1.79378	6.66829e-05	0.00259772	EFX82038.1|hypothetical protein DAPPUDRAFT_317034 [Daphnia pulex]
comp38756_c0	16.5846	43.4905	-1.39085	1.83262e-18	2.78242e-16	XP_003491890.1|PREDICTED: collagen alpha-2(IV) chain-like [Bombus impatiens]
comp38962_c0	33.3146	7.51128	2.14902	4.4959e-20	7.46138e-18	--
comp39277_c0	13.701	50.9721	-1.89543	2.88968e-11	2.69718e-09	XP_002609262.1|hypothetical protein BRAFLDRAFT_86827 [Branchiostoma floridae]
comp39340_c0	21.8866	5.84775	1.90409	2.07646e-12	2.0987e-10	EFA08850.1|hypothetical protein TcasGA2_TC006551 [Tribolium castaneum]
comp39467_c0	1.22246	48.8598	-5.32079	1.53823e-10	1.3404e-08	--
comp39572_c0	231.116	113.397	1.02723	7.77992e-22	1.40153e-19	XP_003703039.1|PREDICTED: alcohol dehydrogenase class-3-like [Megachile rotundata]
comp39696_c0	64.7904	15.8468	2.03159	5.38641e-10	4.42214e-08	AAT46566.1|heat shock protein 70 [Litopenaeus vannamei]
comp39781_c0	24.0248	2.89808	3.05135	9.2764e-08	5.98935e-06	EFX72783.1|ABC transporter [Daphnia pulex]
comp39867_c0	14.847	36.8478	-1.31141	9.67051e-06	0.000446223	XP_002598344.1|hypothetical protein BRAFLDRAFT_119186 [Branchiostoma floridae]
comp39877_c0	0.14541	848.65	-12.5108	4.01307e-68	2.58386e-65	--
comp39932_c0	25.5327	11.9586	1.09429	2.73128e-06	0.000138127	XP_392567.3|PREDICTED: hypothetical protein LOC409039 isoform 1 [Apis mellifera]
comp40092_c0	0	46.4252	-4.66364	0.000110508	0.00410052	--
comp40144_c0	55.7017	19.4991	1.51431	3.21814e-11	2.98771e-09	XP_003396213.1|PREDICTED: t-complex protein 11-like protein 1-like [Bombus terrestris]
comp40170_c0	46.0492	116.616	-1.34052	2.54116e-12	2.55354e-10	EFX70410.1|hypothetical protein DAPPUDRAFT_309434 [Daphnia pulex]
comp40324_c0	502.819	18.7399	4.74585	1.03344e-141	1.63324e-138	--
comp40590_c0	57.4182	158.15	-1.46171	2.16226e-26	4.64065e-24	AEO72077.1|glutamate dehydrogenase [Eriocheir sinensis]
comp40697_c0	40.4865	3.3251	3.60597	1.65119e-06	8.62651e-05	--
comp40878_c0	9.43077	108.998	-3.53078	1.86825e-08	1.31357e-06	ADQ01809.1|opsin protein [Celuca pugilator]
comp40881_c0	44.9506	17.3381	1.37439	1.10523e-05	0.000505623	--
comp40929_c0	0.122317	71.8058	-9.19733	3.72938e-09	2.79149e-07	--
comp41073_c0	121.431	24.379	2.31642	1.12144e-23	2.15419e-21	BAM18636.1|multiprotein bridging factor 1 [Papilio xuthus]
comp41184_c0	9.25794	61.0505	-2.72124	4.15087e-13	4.39999e-11	NP_001014228.1|ester hydrolase C11orf54 homolog [Rattus norvegicus]
comp41449_c0	24.4464	9.76879	1.32337	1.26788e-05	0.00057287	XP_003396791.1|PREDICTED: vacuolar protein sorting-associated protein 26-like [Bombus terrestris]
comp41570_c0	5.86875	251.961	-5.424	8.08958e-64	4.80791e-61	XP_001850227.1|metalloproteinase [Culex quinquefasciatus]
comp41580_c0	99.8997	27.5338	1.85928	2.9461e-15	3.65827e-13	ADR74382.1|prophenoloxidase-activating enzyme 2a [Penaeus monodon]
comp41731_c0	165.136	74.7468	1.14357	2.18587e-21	3.82869e-19	AEC12821.1|lactate dehydrogenase [Litopenaeus vannamei]
comp41748_c0	15.4775	49.9957	-1.69163	5.96707e-09	4.39547e-07	EFX89414.1|hypothetical protein DAPPUDRAFT_303204 [Daphnia pulex]
comp41770_c0	136.253	40.9701	1.73364	1.17109e-17	1.70364e-15	AEE65457.1|syntenin [Penaeus monodon]
comp41960_c0	5.19544	1.44381	1.84737	0.000116757	0.00431169	XP_973816.1|PREDICTED: similar to sodium/solute symporter [Tribolium castaneum]
comp41990_c0	144.419	64.1739	1.1702	5.93072e-21	1.02588e-18	ADF45343.1|ubiquitin conjugating enzyme-3 [Eriocheir sinensis]
comp42012_c0	95.0068	10.6709	3.15435	1.90158e-06	9.8753e-05	--
comp42197_c0	61.0213	9.84264	2.6322	1.50508e-09	1.17594e-07	--
comp42648_c0	110.344	24.1812	2.19005	3.97141e-16	5.25019e-14	--
comp42711_c0	167.991	79.108	1.08649	8.11729e-15	9.79951e-13	XP_002425846.1|restnal dehydrogenase, putative [Pediculus humanus corporis]
comp42857_c0	0.0380085	64.6821	-10.7328	2.18159e-10	1.86824e-08	--
comp42918_c0	25.6919	10.5711	1.28119	3.58897e-07	2.09543e-05	EFX78544.1|hypothetical protein DAPPUDRAFT_305154 [Daphnia pulex]
comp43033_c0	110.184	402.24	-1.86814	2.96245e-44	1.11351e-41	--
comp43267_c0	23.2353	1.76878	3.71549	1.64682e-14	1.93437e-12	--
comp43546_c0	0.689112	8.51622	-3.6274	6.06499e-05	0.00238137	--
comp43581_c2	46.6569	6.57308	2.82745	3.06147e-05	0.00128787	--
comp43615_c0	29.8413	307.731	-3.36629	3.46951e-22	6.41648e-20	AEF33836.1|collagenolytic serine protease protein [Eriocheir sinensis]
comp43615_c1	103.067	611.205	-2.56807	1.45628e-65	8.80568e-63	AEE25770.1|chymotrypsin [Scylla paramamosain]
comp43647_c0	343.172	76.9116	2.15766	7.21529e-19	1.12748e-16	--
comp43727_c0	117.554	347.661	-1.56436	5.81059e-36	1.74914e-33	AEF32709.1|prostaglandin D synthase [Eriocheir sinensis]
comp43891_c0	0.533909	17.834	-5.06189	1.21514e-10	1.06688e-08	--
comp43987_c0	1077.95	141.461	2.92982	6.88183e-165	1.19635e-161	ADT71676.1|antilipopolysaccharide factor 2 [Scylla paramamosain]
comp44088_c0	0	27.7409	-5.22382	1.82275e-06	9.48716e-05	--
comp44108_c1	21.7803	71.5341	-1.71561	4.20379e-06	0.000206586	--
comp44143_c0	2326.8	4997.63	-1.1029	4.04087e-111	4.68317e-108	AEE25770.1|chymotrypsin [Scylla paramamosain]
comp44143_c1	230.184	643.617	-1.48341	2.0894e-12	2.10871e-10	AEE25770.1|chymotrypsin [Scylla paramamosain]
comp44208_c0	0	73.219	-5.92145	1.03076e-09	8.18216e-08	--
comp44278_c0	0.222855	1373.41	-12.5894	8.77903e-94	8.03247e-91	EGI60086.1|Endocuticle structural glycoprotein SgAbd-1 [Acromyrmex echinatior]
comp44358_c0	910.366	381.298	1.25553	2.86124e-92	2.58393e-89	EFX67333.1|hypothetical protein DAPPUDRAFT_218706 [Daphnia pulex]
comp44400_c0	3.86349	176.074	-5.51013	6.36569e-61	3.45821e-58	XP_001639806.1|predicted protein [Nematostella vectensis]
comp44659_c0	18.4014	7.00711	1.39292	1.01416e-06	5.49236e-05	XP_002604648.1|hypothetical protein BRAFLDRAFT_126791 [Branchiostoma floridae]
comp44700_c0	0.252894	17.3185	-6.09764	1.92296e-05	0.000842047	--
comp44766_c0	27.2427	12.1285	1.16747	3.94444e-07	2.28761e-05	EFX86378.1|hypothetical protein DAPPUDRAFT_313219 [Daphnia pulex]
comp44773_c0	0.107827	67.7682	-9.29574	1.34986e-09	1.06062e-07	--
comp44773_c1	0.0671339	53.6405	-9.64207	2.35069e-06	0.000120457	--
comp44799_c0	0.791881	10.3137	-3.70313	2.71946e-07	1.61903e-05	XP_003698566.1|PREDICTED: phosrestin-1-like [Apis florea]
comp45098_c0	262.134	91.5505	1.51767	2.37668e-28	5.47242e-26	XP_001863621.1|conserved hypothetical protein [Culex quinquefasciatus]
comp45140_c0	36.2801	13.3105	1.44661	7.8702e-11	7.02529e-09	XP_001604619.1|PREDICTED: exportin-1-like [Nasonia vitripennis]
comp45205_c0	33.2163	3.11639	3.41394	2.71436e-06	0.000137472	--
comp45233_c0	4.30573	436.815	-6.66462	2.32882e-61	1.29551e-58	AAV28476.1|arthrodial cuticle protein AMP8.1 [Callinectes sapidus]
comp45399_c0	46.3659	251.334	-2.43847	2.19061e-37	6.95563e-35	AFJ80778.1|sarcoplasmic calcium-binding protein [Scylla paramamosain]
comp45407_c0	22.7724	49.4747	-1.11941	3.96987e-05	0.00162193	--
comp45495_c0	168.333	41.1713	2.03161	8.11989e-58	4.09154e-55	EFX82963.1|hypothetical protein DAPPUDRAFT_302120 [Daphnia pulex]
comp45676_c0	87.6985	216.014	-1.3005	3.15317e-16	4.18439e-14	ACJ53746.1|peroxiredoxin 6 [Scylla paramamosain]
comp45697_c0	128.202	355.065	-1.46966	3.32777e-51	1.45537e-48	XP_002399997.1|conserved hypothetical protein [Ixodes scapularis]
comp45725_c0	119.939	257.85	-1.10423	2.64688e-11	2.48389e-09	XP_003427298.1|PREDICTED: peptidyl-prolyl cis-trans isomerase B-like [Nasonia vitripennis]
comp45809_c0	0.953678	21.9963	-4.52761	4.09835e-13	4.35095e-11	EFX88901.1|hypothetical protein DAPPUDRAFT_220982 [Daphnia pulex]
comp45809_c1	0.798179	18.3789	-4.52519	2.87569e-05	0.00121487	XP_003395259.1|PREDICTED: hypothetical protein LOC100644011 [Bombus terrestris]
comp45893_c0	6.20362	56.1074	-3.17701	3.48829e-12	3.46028e-10	EFA10685.1|hypothetical protein TcasGA2_TC011676 [Tribolium castaneum]
comp45929_c0	254.858	52.9791	2.2662	3.21214e-26	6.85162e-24	--
comp45942_c0	338.136	129.727	1.38213	2.13498e-25	4.4449e-23	ACY66494.3|serine protease [Scylla paramamosain]
comp46049_c0	0.0701579	712.783	-13.3106	7.8032e-68	4.97808e-65	--
comp46414_c0	297.832	5.71774	5.70291	2.89825e-257	8.06143e-254	EFX67991.1|hypothetical protein DAPPUDRAFT_301720 [Daphnia pulex]
comp46495_c0	140.513	62.2075	1.17554	1.73964e-11	1.65939e-09	AEO34986.1|hypothetical protein [Amblyomma maculatum]
comp46691_c0	0.851958	30.5079	-5.16226	6.67454e-06	0.000317742	--
comp46756_c0	13.9589	3.58442	1.96138	6.07098e-06	0.000290943	--
comp46758_c0	1.66348	38.5412	-4.53413	7.99461e-10	6.4567e-08	--
comp46812_c0	0	35.34	-4.86434	2.97488e-05	0.00125448	--
comp46948_c0	22.0372	10.1386	1.12007	2.96798e-06	0.000148906	XP_393227.4|PREDICTED: hypothetical protein LOC409729 [Apis mellifera]
comp46952_c0	6.34913	50.5171	-2.99214	4.89161e-05	0.0019639	--
comp46970_c0	54.2248	9.35403	2.53529	4.84558e-16	6.35749e-14	XP_002604648.1|hypothetical protein BRAFLDRAFT_126791 [Branchiostoma floridae]
comp47014_c0	31.6211	12.7013	1.3159	4.63028e-05	0.00187086	--
comp47096_c0	57.8759	28.8199	1.0059	5.39713e-06	0.000260806	EFX63968.1|hypothetical protein DAPPUDRAFT_305822 [Daphnia pulex]
comp47117_c0	0	93.6922	-7.13439	1.13208e-19	1.83073e-17	--
comp47205_c0	86.4863	1.48649	5.86249	1.49789e-26	3.23475e-24	--
comp47284_c0	64.172	0.274492	7.86904	3.99421e-10	3.31835e-08	--
comp47448_c0	22.9462	66.4142	-1.53324	2.53645e-09	1.93821e-07	XP_001607023.1|PREDICTED: mitochondrial enolase superfamily member 1-like [Nasonia vitripennis]
comp47648_c0	73.827	25.5043	1.53341	1.90032e-09	1.46988e-07	AFA42359.1|clip domain serine proteinase 1 [Portunus trituberculatus]
comp47763_c0	13.3704	0.408988	5.03084	5.01856e-05	0.00200871	--
comp47887_c0	79.6897	21.4535	1.89318	5.81418e-06	0.000279599	--
comp48206_c0	51.7042	19.0593	1.43979	3.085e-06	0.000154332	--
comp48229_c0	14.9286	103.583	-2.79463	2.41979e-86	2.02729e-83	XP_393523.4|PREDICTED: fibril-forming collagen alpha chain-like [Apis mellifera]
comp48486_c0	65.7814	24.3572	1.43333	2.53857e-10	2.15537e-08	EFX75656.1|hypothetical protein DAPPUDRAFT_226211 [Daphnia pulex]
comp48606_c1	0.0625225	27.4621	-8.77885	1.65999e-07	1.02971e-05	--
comp48707_c0	58.2528	25.0802	1.21578	3.42965e-07	2.01086e-05	--
comp48712_c0	51.512	3.82889	3.74991	3.56015e-22	6.56664e-20	XP_001197403.2|PREDICTED: R3H domain-containing protein 4-like [Strongylocentrotus purpuratus]
comp48740_c0	10.4379	32.1971	-1.6251	5.45698e-07	3.09512e-05	--
comp49009_c0	0	49.2661	-5.74933	8.76905e-09	6.41192e-07	AAV28479.1|calcified cuticle protein CP8.2 [Callinectes sapidus]
comp49026_c0	35.2885	16.7415	1.07577	8.20099e-06	0.000383248	--
comp49172_c0	18.5536	5.91408	1.64947	7.91114e-05	0.00302928	EFN68431.1|Zinc finger protein 367 [Camponotus floridanus]
comp49191_c0	16.9433	3.21788	2.39654	4.94086e-05	0.00198139	XP_002423270.1|dual specificity protein phosphatase, putative [Pediculus humanus corporis]
comp49303_c0	43.6051	14.0888	1.62995	0.000127674	0.00466285	AEE63192.1|unknown [Dendroctonus ponderosae]
comp49334_c0	8.39186	109.226	-3.70218	3.00122e-41	1.02806e-38	XP_001632936.1|predicted protein [Nematostella vectensis]
comp49359_c0	0.28491	114.415	-8.64955	2.23089e-43	8.20791e-41	--
comp49466_c0	31.5913	1.62954	4.27699	3.80905e-07	2.21463e-05	--
comp49466_c1	25.3072	0.800627	4.98227	1.56753e-06	8.23275e-05	--
comp49469_c0	55.4899	11.3776	2.28603	4.46314e-23	8.47961e-21	EFA09842.1|hypothetical protein TcasGA2_TC011990 [Tribolium castaneum]
comp49805_c0	52.7901	6.71392	2.97504	3.02493e-27	6.74182e-25	XP_001647953.1|polynucleotide kinase- 3&apos
comp49873_c0	9.89365	87.7143	-3.14824	3.16102e-19	5.05305e-17	EFZ21149.1|hypothetical protein SINV_03262 [Solenopsis invicta]
comp49905_c0	53.4906	18.5895	1.52479	5.04455e-10	4.15619e-08	XP_001845151.1|proton-coupled amino acid transporter 1 [Culex quinquefasciatus]
comp50001_c0	0	113.234	-7.0862	3.92083e-19	6.22472e-17	ACL79887.1|cuticle protein [Rimicaris exoculata]
comp50366_c0	14.1698	58.1233	-2.0363	4.33116e-09	3.22458e-07	--
comp50390_c0	0.0206262	38.2335	-10.8561	5.39508e-11	4.89762e-09	XP_003399534.1|PREDICTED: elongation of very long chain fatty acids protein AAEL008004-like [Bombus terrestris]
comp50422_c0	572.718	172.195	1.73378	3.77497e-84	3.05233e-81	ABQ10739.1|cathepsin L [Penaeus monodon]
comp50580_c0	47.6168	11.0702	2.10479	3.40517e-18	5.11415e-16	XP_002601777.1|hypothetical protein BRAFLDRAFT_121174 [Branchiostoma floridae]
comp50700_c0	27.3124	10.4239	1.38966	1.51628e-06	7.97559e-05	XP_002426121.1|conserved hypothetical protein [Pediculus humanus corporis]
comp50780_c1	6.33211	31.7944	-2.32802	4.57175e-06	0.000223562	NP_001165857.1|cuticular protein analogous to peritrophins 3-B precursor [Acyrthosiphon pisum]
comp50975_c0	0	28.6889	-5.54007	8.98457e-08	5.81713e-06	--
comp51063_c0	18.9005	0.176743	6.74063	1.05357e-05	0.000483896	XP_001026313.1|Papain family cysteine protease containing protein [Tetrahymena thermophila]
comp51156_c0	98.991	21.2772	2.21799	2.11406e-05	0.000917062	--
comp51156_c1	97.2185	24.0094	2.01763	1.18229e-06	6.32406e-05	--
comp51257_c0	0	17.1672	-4.64636	0.00012282	0.00452118	--
comp51279_c0	36.1794	13.9339	1.37657	4.60979e-07	2.64699e-05	XP_003221446.1|PREDICTED: peptidyl-prolyl cis-trans isomerase FKBP4-like [Anolis carolinensis]
comp51359_c0	5.75207	39.1576	-2.76714	2.36071e-08	1.64156e-06	XP_003705915.1|PREDICTED: phosphatidylethanolamine-binding protein homolog F40A3.3-like [Megachile rotundata]
comp51495_c0	27.077	7.95258	1.76757	8.78627e-10	7.03074e-08	XP_625065.2|PREDICTED: acyl-CoA:lysophosphatidylglycerol acyltransferase 1-like [Apis mellifera]
comp51556_c0	0.133802	95.5384	-9.47984	1.21294e-50	5.23878e-48	--
comp51606_c0	65.9529	18.2414	1.85422	3.57706e-05	0.00147707	--
comp51938_c0	37.8569	88.6702	-1.22789	8.56839e-07	4.70355e-05	AEW10560.1|electron transfer flavoprotein subunit beta [Scylla paramamosain]
comp52047_c0	5.88149	126.11	-4.42236	1.26815e-09	9.98676e-08	ABQ41245.1|male reproductive-related LIM protein [Macrobrachium rosenbergii]
comp52053_c0	0.114522	118.96	-10.0206	1.61768e-07	1.00526e-05	--
comp52218_c0	84.1256	35.9929	1.22484	1.54765e-07	9.6722e-06	ACI69483.1|Nattectin precursor [Salmo salar]
comp52369_c0	5.25782	174.772	-5.05486	1.50559e-59	7.87174e-57	EFX88100.1|alpha-carbonic anhydrase [Daphnia pulex]
comp52422_c1	0	54.4174	-5.70817	1.41818e-08	1.01561e-06	--
comp52431_c0	145.781	18.3873	2.98702	1.68903e-58	8.63605e-56	--
comp52488_c0	101.273	24.3155	2.0583	9.73629e-27	2.11573e-24	XP_003241163.1|PREDICTED: hypothetical protein LOC100569569 [Acyrthosiphon pisum]
comp52658_c0	158.445	19.8016	3.0003	2.23313e-22	4.15201e-20	--
comp52708_c0	21.5257	111.921	-2.37835	1.45078e-37	4.64899e-35	EFX64963.1|hypothetical protein DAPPUDRAFT_304160 [Daphnia pulex]
comp52935_c1	4.27701	245.724	-5.84429	3.69607e-61	2.02373e-58	AAV28476.1|arthrodial cuticle protein AMP8.1 [Callinectes sapidus]
comp52947_c0	41.8551	4.24301	3.30224	1.12508e-06	6.03663e-05	--
comp52971_c0	46.4251	6.57224	2.82045	1.15229e-14	1.37082e-12	EFA06638.1|hypothetical protein TcasGA2_TC009560, partial [Tribolium castaneum]
comp53011_c0	12.57	50.0318	-1.99286	2.31954e-10	1.97907e-08	--
comp53135_c0	95.5203	15.8497	2.59135	7.17603e-14	8.06138e-12	--
comp53304_c0	57.16	1.30132	5.45695	1.71375e-10	1.4859e-08	--
comp53394_c0	27.449	4.2231	2.70038	5.9158e-05	0.00232542	--
comp53898_c0	106.084	9.84152	3.43018	3.53203e-17	5.00218e-15	--
comp54248_c0	0.623557	81.9871	-7.03873	9.63022e-23	1.80988e-20	AEI25531.1|aquaporin 1 [Penaeus monodon]
comp54339_c0	0.119197	27.7297	-7.86194	6.37112e-05	0.00249235	--
comp54556_c0	52.7786	24.4683	1.10904	6.30756e-07	3.52579e-05	--
comp54698_c0	68.686	9.05631	2.92302	5.17493e-08	3.47344e-06	--
comp54883_c0	47.9907	21.9836	1.12633	6.60305e-08	4.36046e-06	XP_002423849.1|bric-A-brac, putative [Pediculus humanus corporis]
comp54884_c0	72.8188	7.80209	3.22238	6.02066e-43	2.18052e-40	--
comp54888_c0	212.214	1.41048	7.23319	2.88487e-156	4.8928e-153	EFX90175.1|hypothetical protein DAPPUDRAFT_39497 [Daphnia pulex]
comp54892_c0	31.9245	3.26994	3.28733	1.92199e-12	1.94541e-10	--
comp54893_c0	130.248	34.6833	1.90895	7.12734e-20	1.1689e-17	--
comp54899_c0	1394.45	4403.28	-1.65888	0	0	ADB66711.1|trypsin 1a [Panulirus argus]
comp54920_c0	1114	51.1721	4.44425	4.84495e-57	2.40645e-54	--
comp54927_c0	412.575	1003.27	-1.28199	9.51079e-60	5.01024e-57	--
comp54947_c1	0.295314	111.85	-8.5651	1.67379e-09	1.299e-07	--
comp54973_c0	46.8432	11.8326	1.98508	7.73439e-06	0.000363642	ACJ12782.1|cognate 70 kDa heat shock protein, partial [Pyrrhocoris apterus]
comp54975_c0	31.8861	3.69554	3.10907	2.98668e-09	2.2599e-07	AFC60662.1|chitinase [Pandalopsis japonica]
comp54987_c0	23.0615	9.02489	1.3535	6.74816e-05	0.00262442	--
comp54992_c0	1505.9	641.493	1.23112	1.46401e-185	2.90865e-182	AFI61333.1|heat shock protein 70 [Scylla serrata]
comp55015_c0	37.3555	5.65532	2.72364	6.85394e-12	6.73167e-10	--
comp55028_c0	41.1548	13.6273	1.59455	0.000114765	0.00424491	--
comp55035_c0	2.38162	38.5912	-4.01826	2.76625e-08	1.91209e-06	--
comp55059_c0	0	30.116	-4.89401	2.41604e-05	0.00103642	XP_002068114.1|GK10466 [Drosophila willistoni]
comp55060_c0	0.14378	46.4432	-8.33547	2.02858e-36	6.21417e-34	--
comp55061_c0	10.212	53.7864	-2.39697	3.13449e-07	1.84714e-05	--
comp55063_c0	45.4134	3.67528	3.62719	8.75314e-07	4.80021e-05	EDL17463.1|coiled-coil domain containing 95, isoform CRA_f [Mus musculus]
comp55075_c0	12.1925	1066.87	-6.45125	0	0	--
comp55095_c0	148.875	59.9179	1.31304	2.51233e-16	3.38565e-14	--
comp55104_c0	38.06	2.40648	3.98328	6.47423e-07	3.61315e-05	--
comp55117_c0	51.4999	21.2861	1.27466	0.000108463	0.00403111	BAM18359.1|NADH:ubiquinone dehydrogenase [Papilio xuthus]
comp55135_c0	43.1354	7.7284	2.48063	5.21888e-05	0.00207612	--
comp55142_c0	189.7	37.8559	2.32513	2.51827e-23	4.82406e-21	--
comp55142_c1	284.79	83.9846	1.7617	3.61096e-47	1.44307e-44	--
comp55162_c0	0.25272	30.8839	-6.93317	1.99631e-07	1.22306e-05	--
comp55162_c1	0.328536	16.0063	-5.60644	2.30126e-06	0.000118098	--
comp55167_c0	262.461	57.5872	2.18828	7.29485e-36	2.17709e-33	EFX73213.1|hypothetical protein DAPPUDRAFT_58148 [Daphnia pulex]
comp55185_c0	0.212387	40.0642	-7.55947	2.9441e-13	3.15446e-11	--
comp55193_c0	21.2534	299.534	-3.81695	1.93104e-130	2.63292e-127	--
comp55197_c0	0	17.1005	-5.25291	1.41439e-06	7.5027e-05	--
comp55223_c0	543.396	31.027	4.13041	1.13749e-96	1.06889e-93	--
comp55224_c0	100.815	22.393	2.17059	8.26099e-22	1.48053e-19	NP_001076504.1|cytochrome P450, family 2, subfamily P, polypeptide 8 [Danio rerio]
comp55229_c0	13.8124	44.6906	-1.69401	2.60778e-05	0.00111045	XP_002660539.2|PREDICTED: hypothetical protein LOC100333395 [Danio rerio]
comp55240_c0	240.111	20.5842	3.54409	1.46991e-103	1.52557e-100	EFX73213.1|hypothetical protein DAPPUDRAFT_58148 [Daphnia pulex]
comp55251_c0	16.041	46.1771	-1.52542	1.03083e-10	9.10812e-09	EFN60734.1|Nidogen-1 [Camponotus floridanus]
comp55270_c0	80.7043	19.9774	2.01428	9.38032e-11	8.33051e-09	--
comp55285_c0	35.3965	6.71067	2.39908	2.72376e-05	0.0011563	--
comp55290_c0	29.7214	4.70436	2.65943	0.000104353	0.0038971	--
comp55310_c0	51.8742	23.66	1.13257	1.12702e-18	1.73768e-16	XP_002432108.1|protein transport protein Sec24B, putative [Pediculus humanus corporis]
comp55312_c0	38.4302	4.55843	3.07563	2.95753e-06	0.00014849	--
comp55319_c0	39.012	6.13415	2.66898	2.37391e-06	0.000121468	--
comp55323_c0	47.115	13.2094	1.83463	8.02629e-10	6.47476e-08	XP_972648.1|PREDICTED: similar to adaptin ear-binding coat-associated protein 2 [Tribolium castaneum]
comp55329_c0	46.4596	20.7549	1.16253	3.08287e-05	0.00129609	BAJ78981.1|heat shock protein 40 [Marsupenaeus japonicus]
comp55390_c0	0	23.4557	-5.86104	2.23991e-09	1.71538e-07	--
comp55393_c0	57.5046	115.839	-1.01037	6.61513e-10	5.38007e-08	AEA41159.1|Rh-like protein [Metacarcinus magister]
comp55398_c0	5.10455	21.8407	-2.09716	2.52746e-05	0.00107889	--
comp55428_c0	77.2976	190.14	-1.29857	7.51032e-15	9.08253e-13	XP_003243701.1|PREDICTED: troponin T-like isoform 2 [Acyrthosiphon pisum]
comp55450_c0	0.020614	25.7067	-10.2843	1.82483e-08	1.28826e-06	--
comp55470_c0	152.255	356.441	-1.22718	3.16453e-25	6.56871e-23	--
comp55481_c0	63.7604	22.6691	1.49194	0.000123137	0.00453047	XP_971805.1|PREDICTED: similar to ubiquitin-conjugating enzyme E2I [Tribolium castaneum]
comp55490_c0	57.6569	20.0293	1.52538	5.64768e-11	5.11358e-09	XP_970514.1|PREDICTED: similar to elongase, putative [Tribolium castaneum]
comp55491_c0	42.7511	15.1336	1.49821	2.05202e-05	0.000892377	--
comp55499_c1	1.95339	36.7016	-4.23179	4.92718e-16	6.44025e-14	--
comp55517_c0	0	91.4132	-6.11919	6.65037e-11	5.98249e-09	--
comp55519_c0	0.432093	22.8464	-5.72448	6.85672e-19	1.07386e-16	XP_967505.1|PREDICTED: similar to otopetrin [Tribolium castaneum]
comp55522_c0	187.165	17.0209	3.45893	3.33056e-32	8.87344e-30	--
comp55540_c0	61.4284	28.4608	1.10993	9.48816e-11	8.41554e-09	XP_002424309.1|conserved hypothetical protein [Pediculus humanus corporis]
comp55548_c0	28.0491	0.766768	5.19302	9.86828e-05	0.00370211	--
comp55554_c0	545.918	48.774	3.4845	0	0	ACL00655.1|trehalose 6-phosphate synthase 1 isoform 1 [Callinectes sapidus]
comp55556_c0	20.5266	6.97976	1.55624	1.0638e-06	5.73516e-05	XP_002429539.1|ubiquitin conjugation factor E4 A, putative [Pediculus humanus corporis]
comp55558_c0	61.886	142.02	-1.19841	2.78756e-10	2.35241e-08	ADM16544.2|carbonic anhydrase I [Litopenaeus vannamei]
comp55567_c1	321.562	78.4728	2.03483	4.24874e-13	4.49688e-11	--
comp55582_c0	284.197	79.2506	1.8424	2.03314e-10	1.75408e-08	--
comp55583_c0	152.953	18.6384	3.03674	3.30514e-58	1.67759e-55	XP_002599964.1|hypothetical protein BRAFLDRAFT_212201 [Branchiostoma floridae]
comp55596_c0	92.2092	192.286	-1.06027	7.30963e-08	4.79972e-06	XP_003748179.1|PREDICTED: histone H1.0-A-like [Metaseiulus occidentalis]
comp55614_c0	49.4575	5.94539	3.05634	5.59993e-08	3.74332e-06	ADN43413.1|hemocyte homeostasis-associated protein [Pacifastacus leniusculus]
comp55641_c0	18.2157	7.08988	1.36135	4.6163e-05	0.0018663	--
comp55642_c0	260.573	80.5531	1.69368	6.41578e-45	2.42464e-42	--
comp55654_c0	41.6614	892.346	-4.42082	3.1077e-92	2.77052e-89	--
comp55675_c0	0.311501	67.978	-7.76969	1.628e-11	1.55503e-09	--
comp55679_c1	229.457	76.7324	1.58032	9.0288e-11	8.02859e-09	--
comp55694_c0	56.2315	20.7793	1.43623	1.01197e-06	5.48478e-05	--
comp55699_c0	0	28.6199	-5.14605	3.51497e-06	0.000174461	--
comp55706_c0	6.22034	21.9329	-1.81803	4.79831e-05	0.0019309	--
comp55712_c0	1.10781	13.6731	-3.62555	1.25176e-06	6.67512e-05	EFX74783.1|putative triacylglycerol lipase [Daphnia pulex]
comp55731_c0	17.5045	2.71301	2.68976	3.86095e-05	0.00158115	--
comp55733_c0	0.419687	177.89	-8.72746	4.16997e-19	6.59016e-17	XP_001983894.1|GH15319 [Drosophila grimshawi]
comp55757_c1	71.6668	27.5624	1.3786	5.44878e-24	1.0673e-21	XP_001661907.1|wd-repeat protein [Aedes aegypti]
comp55762_c0	2.3309	26.3624	-3.49952	6.7713e-06	0.000321403	--
comp55773_c0	9.28232	116.613	-3.6511	1.59402e-53	7.3406e-51	EFN83181.1|Chitooligosaccharidolytic beta-N-acetylglucosaminidase [Harpegnathos saltator]
comp55774_c0	0.086635	52.7439	-9.24984	2.18222e-09	1.67674e-07	ADX60057.1|lectin [Procambarus clarkii]
comp55777_c0	66.0429	15.9282	2.05182	6.75694e-23	1.27679e-20	EFW39831.1|regulatory factor X [Capsaspora owczarzaki ATCC 30864]
comp55777_c1	65.8301	8.77603	2.90711	7.12006e-05	0.00275672	--
comp55778_c0	0	39.0314	-4.76129	5.95472e-05	0.0023394	--
comp55799_c0	25.5231	6.83	1.90185	4.06966e-08	2.75552e-06	EFX66035.1|hypothetical protein DAPPUDRAFT_332592 [Daphnia pulex]
comp55816_c0	82.9496	30.1086	1.46206	8.2432e-07	4.54566e-05	XP_001660307.1|rac gtpase [Aedes aegypti]
comp55834_c0	27.8811	9.95947	1.48514	8.32437e-07	4.57952e-05	XP_971366.1|PREDICTED: similar to zinc finger protein [Tribolium castaneum]
comp55837_c0	61.4538	17.9675	1.77411	5.70597e-10	4.66247e-08	AFC61248.1|serine proteinase 1 [Portunus trituberculatus]
comp55856_c0	53.1041	23.2931	1.18892	6.29218e-08	4.17898e-06	XP_003198408.1|PREDICTED: zinc finger protein 271-like [Danio rerio]
comp55862_c0	58.6824	16.0612	1.86935	1.38172e-21	2.4386e-19	XP_002430571.1|dual specificity protein phosphatase, putative [Pediculus humanus corporis]
comp55869_c0	36.4681	16.4114	1.15193	0.000126708	0.00463487	XP_003400920.1|PREDICTED: ethanolamine-phosphate cytidylyltransferase-like [Bombus terrestris]
comp55884_c0	39.5957	149.036	-1.91225	2.49138e-31	6.36924e-29	--
comp55898_c1	57.1662	8.15764	2.80894	3.81136e-06	0.0001885	--
comp55901_c0	71.8965	11.1032	2.69494	6.77204e-16	8.78559e-14	--
comp55915_c0	65.2429	30.799	1.08294	1.93989e-14	2.25953e-12	EFX88628.1|lectin, mannose-binding, 1 [Daphnia pulex]
comp55931_c0	54.7786	6.37354	3.10344	7.87882e-25	1.60665e-22	--
comp55954_c0	182.597	71.6061	1.35051	1.60867e-06	8.42335e-05	--
comp55954_c1	192.094	44.5783	2.1074	6.83775e-11	6.13518e-09	--
comp55964_c0	1.18186	23.0757	-4.28724	1.56114e-11	1.49322e-09	ADZ58187.1|duplex-specific nuclease [Portunus pelagicus]
comp55972_c0	115.208	54.3857	1.08294	2.65382e-07	1.58402e-05	ADY90107.1|protein disulfide isomerase A6 [Penaeus monodon]
comp55977_c0	22.7677	71.1693	-1.64427	8.91541e-05	0.00337848	--
comp55987_c0	151.385	39.5073	1.93803	1.90208e-42	6.78282e-40	--
comp55991_c0	19.1988	43.3281	-1.17428	9.0096e-06	0.000418225	--
comp56005_c0	0.389701	426.693	-10.0966	8.04066e-251	2.15048e-247	--
comp56199_c0	39.0232	15.6106	1.32181	7.98309e-06	0.00037407	ADM87427.3|70 kDa ribosomal protein S6 kinase, partial [Gecarcinus lateralis]
comp56644_c0	17.4962	4.23074	2.04806	1.07538e-06	5.78782e-05	XP_001867352.1|heparan sulfate sulfotransferase [Culex quinquefasciatus]
comp56866_c0	0	13.5779	-4.6893	9.4277e-05	0.0035629	--
comp57714_c0	30.3645	15.1165	1.00626	1.76567e-08	1.2503e-06	XP_001869860.1|phosphatase Slingshot [Culex quinquefasciatus]
comp58318_c0	0	51.2097	-7.17499	3.87284e-20	6.44271e-18	EHJ78480.1|hypothetical protein KGM_14475 [Danaus plexippus]
comp59271_c0	100.291	31.1099	1.68874	9.96909e-20	1.62347e-17	ADH93837.1|caspase [Marsupenaeus japonicus]
comp59294_c0	0.924049	11.3572	-3.6195	3.97717e-07	2.30467e-05	EFX73974.1|hypothetical protein DAPPUDRAFT_324689 [Daphnia pulex]
comp59714_c1	21.0838	5.31794	1.98719	1.68416e-05	0.00074546	XP_001962044.1|GF15267 [Drosophila ananassae]
comp60044_c0	0	33.6894	-5.06353	6.82746e-06	0.000323627	EFX69067.1|hypothetical protein DAPPUDRAFT_301173 [Daphnia pulex]
comp61014_c0	63.597	165.807	-1.38247	6.7044e-11	6.0233e-09	ADK66340.1|ecdysteroid-regulated protein [Eriocheir sinensis]
comp61109_c0	25.3736	9.1415	1.47282	2.28754e-06	0.00011748	EGI69113.1|Biorientation of chromosomes in cell division protein 1-like protein [Acromyrmex echinatior]
comp61219_c0	92.2337	30.3335	1.60438	1.28517e-09	1.01094e-07	--
comp61232_c0	27.2995	11.5043	1.2467	7.72744e-05	0.00296547	EFX82458.1|hypothetical protein DAPPUDRAFT_316658 [Daphnia pulex]
comp61250_c0	24.6174	9.13703	1.42988	1.17491e-05	0.000535385	XP_003723594.1|PREDICTED: N-acetylated-alpha-linked acidic dipeptidase 2-like isoform 1 [Strongylocentrotus purpuratus]
comp61252_c0	28.0948	2.62228	3.42141	2.5771e-10	2.18138e-08	XP_002041634.1|GM16772 [Drosophila sechellia]
comp61359_c0	499.95	108.79	2.20024	3.69311e-139	5.58278e-136	--
comp61363_c0	5.17535	32.2805	-2.64094	9.50588e-09	6.94339e-07	--
comp61428_c0	187.788	55.5905	1.75619	1.79262e-13	1.95688e-11	--
comp61429_c0	2682.72	7516.51	-1.48637	0	0	XP_002591809.1|hypothetical protein BRAFLDRAFT_123544 [Branchiostoma floridae]
comp61454_c0	31.356	6.88157	2.18793	1.00877e-08	7.3452e-07	--
comp61512_c0	188.222	505.976	-1.42663	5.92099e-47	2.32615e-44	AEP84099.1|acyl-CoA-binding protein [Penaeus monodon]
comp61520_c0	68.9609	146.663	-1.08865	2.12977e-07	1.29906e-05	BAM17936.1|vacuolar H[+]-ATPase 26kD E subunit [Papilio xuthus]
comp61534_c1	139.418	56.7442	1.29687	1.22344e-16	1.67469e-14	AEF33405.1|La autoantigen-like protein, partial [Crassostrea ariakensis]
comp61536_c0	408.428	2461.76	-2.59154	0	0	ADM14334.1|relish [Eriocheir sinensis]
comp61574_c0	9.75602	47.75	-2.29114	1.46064e-08	1.04387e-06	--
comp61655_c0	259.116	96.0129	1.4323	1.50517e-22	2.81357e-20	BAB13775.1|oxygenase [Oplophorus gracilirostris]
comp61658_c1	279.32	96.0162	1.54057	1.01093e-16	1.39203e-14	--
comp61662_c0	332.438	9.26337	5.1654	0	0	EFX84792.1|hypothetical protein DAPPUDRAFT_314321 [Daphnia pulex]
comp61680_c0	355.094	152.118	1.223	2.27838e-56	1.12363e-53	EFX72601.1|hypothetical protein DAPPUDRAFT_254259 [Daphnia pulex]
comp61757_c0	19.9172	9.65682	1.04439	7.13775e-05	0.00276204	XP_001845895.1|ubiquitin protein ligase [Culex quinquefasciatus]
comp61787_c0	3.49135	12.4285	-1.8318	7.22506e-06	0.000341775	EFX68572.1|ABC protein, subfamily ABCG [Daphnia pulex]
comp61854_c0	55.4767	431.11	-2.9581	4.82183e-84	3.85397e-81	--
comp61923_c1	26.3094	7.72393	1.76817	3.5374e-05	0.0014633	--
comp61928_c1	0.551593	264.075	-8.90313	0	0	--
comp61955_c0	22.2921	5.6662	1.97608	7.19169e-05	0.00277827	EFX89565.1|hypothetical protein DAPPUDRAFT_233376 [Daphnia pulex]
comp61968_c1	0.0244891	136.505	-12.4445	4.08476e-23	7.78198e-21	--
comp61995_c0	5.18898	39.6257	-2.93291	8.78816e-08	5.71123e-06	ADF27340.1|mannose-binding protein [Scylla paramamosain]
comp62022_c0	402.531	32.145	3.64643	6.77433e-124	8.72345e-121	--
comp62065_c0	306.519	92.1617	1.73374	5.98364e-106	6.50132e-103	EFX84704.1|hypothetical protein DAPPUDRAFT_314695 [Daphnia pulex]
comp62087_c0	21.4664	9.69966	1.14608	1.10498e-06	5.93338e-05	AFJ59952.1|cation-independent mannose-6-phosphate receptor, partial [Marsupenaeus japonicus]
comp62089_c0	78.9021	170.271	-1.1097	5.38302e-24	1.06036e-21	AFJ59952.1|cation-independent mannose-6-phosphate receptor, partial [Marsupenaeus japonicus]
comp62099_c0	0.648961	296.338	-8.8349	4.1141e-17	5.76779e-15	ADH53777.1|C-type lectin receptor protein [Eriocheir sinensis]
comp62116_c0	11.14	2.87505	1.95409	3.44081e-05	0.00142673	XP_315668.4|AGAP005650-PA [Anopheles gambiae str. PEST]
comp62121_c0	286.996	846.162	-1.5599	1.40258e-89	1.20409e-86	EFX80630.1|hypothetical protein DAPPUDRAFT_224487 [Daphnia pulex]
comp62133_c0	22.4895	4.42902	2.34419	1.57228e-07	9.80555e-06	--
comp62158_c0	21.3647	6.15819	1.79465	1.25034e-08	8.9912e-07	XP_966645.2|PREDICTED: similar to AGAP008312-PA [Tribolium castaneum]
comp62252_c0	22.411	10.5451	1.08763	2.11336e-08	1.47399e-06	XP_003427582.1|PREDICTED: LOW QUALITY PROTEIN: autophagy-related protein 2 homolog A [Nasonia vitripennis]
comp62263_c0	0.188662	52.7919	-8.12837	9.19409e-10	7.33176e-08	--
comp62307_c0	248.504	693.385	-1.48039	5.78342e-45	2.1976e-42	AFO63174.1|gamma-interferon-inducible lysosomal thiol reductase [Scylla paramamosain]
comp62324_c0	233.576	22.5256	3.37425	1.34158e-119	1.66588e-116	AEL88548.1|cytochrome P450 CYP6BW5v1 [Dendroctonus rhizophagus]
comp62332_c0	1.60295	25.4148	-3.98687	2.41404e-08	1.67697e-06	XP_002605736.1|hypothetical protein BRAFLDRAFT_190162 [Branchiostoma floridae]
comp62358_c0	254.137	76.8677	1.72515	1.02453e-42	3.6723e-40	--
comp62469_c0	88.2357	210.078	-1.25149	2.19356e-36	6.69007e-34	EFX87689.1|hypothetical protein DAPPUDRAFT_312137 [Daphnia pulex]
comp62483_c0	27.3529	1.33263	4.35934	3.82761e-08	2.59923e-06	--
comp62483_c1	39.1394	1.07994	5.17959	3.24424e-09	2.44945e-07	--
comp62483_c3	25.2892	1.4917	4.08349	2.04713e-10	1.76177e-08	--
comp62512_c0	124.101	25.9189	2.25944	6.20954e-10	5.06205e-08	--
comp62544_c0	0.898561	692.115	-9.58918	5.37338e-82	4.1983e-79	EFX71616.1|hypothetical protein DAPPUDRAFT_231491 [Daphnia pulex]
comp62560_c0	9.77923	2.74084	1.8351	1.13097e-05	0.000516717	XP_974022.1|PREDICTED: similar to AGAP007730-PA [Tribolium castaneum]
comp62562_c1	25.274	3.99528	2.66128	8.55983e-13	8.81814e-11	--
comp62610_c0	53.9339	20.0272	1.42923	2.13863e-07	1.30105e-05	NP_649128.1|CG9231 [Drosophila melanogaster]
comp62643_c0	43.111	8.39289	2.36082	1.71684e-18	2.61234e-16	ACM47362.1|Sox14 protein [Scylla paramamosain]
comp62768_c0	52.2047	12.7178	2.03733	3.78264e-05	0.00155274	--
comp62769_c1	45.8996	18.0683	1.34502	9.27773e-06	0.000429525	XP_002083998.1|GD14022 [Drosophila simulans]
comp62805_c0	0.139284	76.7471	-9.10594	1.04274e-19	1.69019e-17	AAV28478.1|calcified cuticle protein CP8.5 [Callinectes sapidus]
comp62856_c0	18.6323	52.1529	-1.48494	1.9895e-08	1.396e-06	--
comp62867_c1	44.2741	20.7493	1.0934	9.71678e-08	6.25047e-06	--
comp62908_c0	38.5736	15.3434	1.33	3.24968e-05	0.00135638	CAR93725.1|CG3652-PA [Drosophila melanogaster]
comp62994_c0	70.2768	14.4257	2.28441	1.65529e-06	8.63806e-05	--
comp63060_c0	11.4795	26.1297	-1.18663	2.52348e-06	0.000128459	XP_002593602.1|hypothetical protein BRAFLDRAFT_128749 [Branchiostoma floridae]
comp63116_c0	39.9598	17.4081	1.19879	7.79959e-06	0.000366459	XP_002432420.1|Programmed cell death protein, putative [Pediculus humanus corporis]
comp63157_c0	14.559	2.4973	2.54347	1.15252e-06	6.17434e-05	--
comp63182_c0	10.4175	39.5043	-1.923	2.92094e-09	2.21498e-07	EFX81436.1|hypothetical protein DAPPUDRAFT_317710 [Daphnia pulex]
comp63213_c0	3.84352	16.5743	-2.10844	3.9409e-06	0.000194491	XP_002430779.1|conserved hypothetical protein [Pediculus humanus corporis]
comp63228_c0	22.8358	11.2748	1.01819	8.90186e-08	5.76896e-06	--
comp63263_c0	52.6203	13.8224	1.92862	1.49825e-05	0.000668702	XP_003397965.1|PREDICTED: fatty acid-binding protein-like [Bombus terrestris]
comp63282_c0	67.5411	24.7247	1.44981	1.85165e-10	1.60147e-08	EFX69627.1|hypothetical protein DAPPUDRAFT_300886 [Daphnia pulex]
comp63287_c0	18.7633	47.3885	-1.33663	7.01703e-07	3.90355e-05	--
comp63426_c0	65.3839	4.97395	3.71647	2.40473e-06	0.000122864	--
comp63427_c0	70.042	15.8917	2.13995	9.28751e-12	9.04517e-10	XP_001688869.1|AGAP006441-PB [Anopheles gambiae str. PEST]
comp63461_c0	5.06326	25.7891	-2.34862	2.99895e-05	0.0012631	--
comp63483_c0	0.365463	61.0566	-7.38428	2.23188e-13	2.41366e-11	--
comp63606_c1	22.8029	10.8489	1.07166	3.8794e-06	0.000191728	--
comp63615_c0	44.4	10.9933	2.01394	1.47932e-18	2.26581e-16	XP_003707085.1|PREDICTED: cryptochrome-1-like [Megachile rotundata]
comp63724_c0	0.229371	28.4592	-6.95507	1.16621e-24	2.35741e-22	--
comp63739_c0	36.1425	17.1554	1.07503	3.87461e-08	2.62858e-06	EFX76851.1|hypothetical protein DAPPUDRAFT_54893 [Daphnia pulex]
comp63750_c0	59.3857	7.51433	2.9824	2.93503e-18	4.41759e-16	--
comp63761_c0	19.1657	8.68915	1.14124	5.54779e-07	3.1378e-05	EFN80081.1|Synaptogyrin-2 [Harpegnathos saltator]
comp63808_c0	72.9971	5.7629	3.66297	2.67798e-21	4.66713e-19	AFC60662.1|chitinase [Pandalopsis japonica]
comp63816_c0	59.9349	17.2329	1.79823	2.13343e-07	1.29906e-05	XP_002399406.1|vacuolar protein-sorting protein, putative [Ixodes scapularis]
comp63820_c0	69.1195	34.0078	1.02323	1.21898e-08	8.77474e-07	XP_971475.1|PREDICTED: similar to protein transport protein sec23 [Tribolium castaneum]
comp63836_c0	112.782	34.5025	1.70876	7.57267e-24	1.46273e-21	XP_003438922.1|PREDICTED: baculoviral IAP repeat-containing protein 7-like [Oreochromis niloticus]
comp63837_c0	0.115035	7.34496	-5.99661	2.25339e-07	1.36493e-05	--
comp63867_c0	0.611504	31.9828	-5.70879	3.44509e-07	2.01821e-05	--
comp63975_c0	39.9564	13.1108	1.60767	2.32589e-18	3.50836e-16	XP_001604465.2|PREDICTED: hypothetical protein LOC100120872 [Nasonia vitripennis]
comp63994_c0	32.3697	8.69586	1.89624	2.72701e-06	0.000138012	--
comp63999_c0	0	36.9191	-5.58792	5.41177e-08	3.62891e-06	--
comp63999_c1	0	46.6216	-7.20061	1.9436e-20	3.32069e-18	XP_001868702.1|conserved hypothetical protein [Culex quinquefasciatus]
comp64038_c0	64.0805	31.0749	1.04413	2.72857e-09	2.07589e-07	XP_003706377.1|PREDICTED: hrp65 protein-like [Megachile rotundata]
comp64058_c0	84.9017	39.2862	1.11177	8.67666e-17	1.19712e-14	--
comp64080_c0	74.3481	34.2766	1.11707	1.90398e-09	1.47108e-07	EFX81463.1|hypothetical protein DAPPUDRAFT_303430 [Daphnia pulex]
comp64103_c0	92.1585	25.5769	1.84928	8.22197e-13	8.49526e-11	XP_976102.1|PREDICTED: similar to growth hormone-inducible transmembrane protein isoform 2 [Tribolium castaneum]
comp64123_c0	28.9293	11.1489	1.37563	2.10841e-08	1.4735e-06	--
comp64198_c0	35.5136	6.23306	2.51036	3.41412e-22	6.33086e-20	EFR28807.1|hypothetical protein AND_02780 [Anopheles darlingi]
comp64202_c0	219.075	5.7853	5.24289	2.54939e-67	1.61161e-64	XP_001603792.1|PREDICTED: delta-1-pyrroline-5-carboxylate synthase-like [Nasonia vitripennis]
comp64232_c0	55.184	13.3692	2.04533	1.21632e-05	0.000552086	--
comp64338_c0	4.28648	24.5911	-2.52027	0.000125562	0.00460508	--
comp64347_c0	26.7421	10.1333	1.4	7.60316e-05	0.002921	--
comp64348_c0	35.1792	2.88402	3.60857	5.0193e-05	0.00200871	--
comp64348_c1	39.8379	3.86536	3.36547	2.65295e-05	0.00112831	--
comp64353_c0	84.6522	20.3389	2.05731	3.95309e-33	1.09516e-30	XP_002010312.1|GI14754 [Drosophila mojavensis]
comp64392_c0	83.0886	23.5273	1.82031	1.69904e-14	1.99235e-12	--
comp64416_c0	6.84092	23.6659	-1.79055	2.95509e-06	0.000148474	XP_002052633.1|GJ20625 [Drosophila virilis]
comp64432_c0	33.8757	82.2943	-1.28054	8.88943e-06	0.000413751	XP_002428886.1|SPARC precursor, putative [Pediculus humanus corporis]
comp64475_c0	29.2359	10.2048	1.51849	3.34123e-05	0.00139042	AEO34675.1|hypothetical protein [Amblyomma maculatum]
comp64495_c0	21.0523	5.95417	1.82201	2.57862e-10	2.18138e-08	XP_002744692.2|PREDICTED: phosphorylated adapter RNA export protein [Callithrix jacchus]
comp64507_c0	89.6181	38.2957	1.22661	3.52668e-07	2.06341e-05	XP_003398641.1|PREDICTED: LAG1 longevity assurance homolog 6-like [Bombus terrestris]
comp64635_c0	0.436066	31.1917	-6.16047	1.00776e-14	1.2103e-12	--
comp64640_c0	26.2296	11.8259	1.14924	0.000131997	0.00481064	--
comp64641_c0	117.012	56.5255	1.04969	6.36478e-12	6.26008e-10	--
comp64675_c0	16.437	66.7129	-2.02102	1.21261e-13	1.3427e-11	--
comp64681_c0	50.3526	19.8806	1.3407	9.28759e-07	5.06137e-05	XP_001870930.1|conserved hypothetical protein [Culex quinquefasciatus]
comp64685_c0	26.7647	8.36259	1.67831	2.53976e-11	2.38981e-09	AAH25942.1|Mtrr protein [Mus musculus]
comp64701_c0	142.837	50.5887	1.49749	4.23801e-15	5.21591e-13	--
comp64718_c0	48.3598	17.9304	1.4314	6.39177e-06	0.000305474	XP_003393851.1|PREDICTED: programmed cell death protein 6-like isoform 1 [Bombus terrestris]
comp64720_c0	0	23.9048	-5.15521	3.2586e-06	0.000162549	EFX88006.1|hypothetical protein DAPPUDRAFT_311515 [Daphnia pulex]
comp64739_c0	48.6304	13.7623	1.82114	3.387e-07	1.98753e-05	--
comp64745_c0	22.5142	4.70389	2.25891	7.96783e-05	0.00304931	--
comp64753_c0	6.14805	135.539	-4.46243	3.22835e-24	6.39572e-22	--
comp64793_c0	62.5849	16.0515	1.96311	4.64803e-13	4.90455e-11	XP_003707803.1|PREDICTED: endoplasmic reticulum-Golgi intermediate compartment protein 3-like [Megachile rotundata]
comp64836_c0	44.6417	403.021	-3.17439	3.7624e-86	3.1146e-83	XP_308831.4|AGAP006931-PA [Anopheles gambiae str. PEST]
comp64865_c0	122.464	55.3331	1.14614	1.33284e-07	8.39506e-06	--
comp64901_c0	21.7316	97.6192	-2.16737	2.55054e-16	3.4305e-14	--
comp64911_c0	1.31564	142.375	-6.75779	9.30068e-31	2.32641e-28	--
comp64911_c2	36.6186	7.84672	2.22242	4.27104e-07	2.46265e-05	--
comp64911_c3	1.31689	103.278	-6.29325	2.53903e-13	2.73731e-11	--
comp64912_c0	55.3826	19.8713	1.47875	1.77651e-07	1.09709e-05	EFX74506.1|hypothetical protein DAPPUDRAFT_324287 [Daphnia pulex]
comp64918_c0	0.291627	2628.21	-13.1377	2.55907e-183	4.94305e-180	EFX69067.1|hypothetical protein DAPPUDRAFT_301173 [Daphnia pulex]
comp64949_c0	6.98099	115.405	-4.04713	4.81896e-76	3.52733e-73	--
comp64954_c0	41.4839	91.7673	-1.14543	8.28007e-18	1.21985e-15	EFX85557.1|hypothetical protein DAPPUDRAFT_187637 [Daphnia pulex]
comp64974_c0	43.656	19.4506	1.16636	3.10391e-08	2.13277e-06	XP_003701139.1|PREDICTED: autophagy-related protein 9A-like [Megachile rotundata]
comp64997_c0	0	378.992	-8.25894	2.52755e-37	7.91704e-35	--
comp65000_c0	70.0585	23.0309	1.60499	5.82215e-08	3.88164e-06	--
comp65000_c1	78.132	6.08703	3.6821	1.41727e-10	1.2381e-08	--
comp65016_c0	0.363856	278.32	-9.57916	7.25903e-77	5.36991e-74	--
comp65055_c0	151.877	14.2933	3.40949	7.67815e-33	2.09379e-30	--
comp65107_c0	0.276117	133.938	-8.92207	1.07923e-40	3.67874e-38	--
comp65117_c0	206.182	6.48201	4.99133	4.0758e-52	1.84038e-49	EHJ66511.1|glutamate semialdehyde dehydrogenase [Danaus plexippus]
comp65128_c0	1079.32	495.589	1.12291	4.45507e-72	3.00769e-69	--
comp65132_c0	15.3837	2.9785	2.36874	8.07163e-05	0.00308394	--
comp65138_c0	17.3086	54.0224	-1.64207	1.24957e-11	1.20388e-09	EGI64303.1|Ribonuclease H1 [Acromyrmex echinatior]
comp65146_c0	36.6236	88.5061	-1.27301	1.43539e-05	0.000643952	EFX88335.1|hypothetical protein DAPPUDRAFT_4688 [Daphnia pulex]
comp65155_c0	25.722	414.494	-4.01028	3.06788e-100	3.04759e-97	ADQ01809.1|opsin protein [Celuca pugilator]
comp65155_c1	9.39405	157.201	-4.06472	4.71676e-16	6.21192e-14	--
comp65170_c0	17.2105	2.65507	2.69647	7.44154e-06	0.00035106	--
comp65173_c0	5.28795	114.918	-4.44175	7.10633e-32	1.85772e-29	ACL79887.1|cuticle protein [Rimicaris exoculata]
comp65197_c0	23.776	6.54206	1.86169	2.3755e-11	2.24436e-09	EFA11206.1|hypothetical protein TcasGA2_TC005170 [Tribolium castaneum]
comp65206_c0	113.341	383.788	-1.75964	5.84103e-50	2.49183e-47	ACU57197.1|triacylglycerol lipase [Litopenaeus vannamei]
comp65207_c0	50.2948	24.182	1.05647	4.06901e-06	0.000200387	EFN83403.1|XTP3-transactivated gene B protein-like protein [Harpegnathos saltator]
comp65218_c0	1.5995	38.5613	-4.59146	2.9509e-09	2.23526e-07	--
comp65222_c0	69.9201	28.2242	1.30878	1.15132e-05	0.000525671	--
comp65231_c2	38.6608	17.0734	1.17912	7.03405e-06	0.000332966	--
comp65238_c0	126.986	41.7453	1.60498	4.81361e-05	0.00193564	--
comp65240_c0	30.8899	15.2325	1.01998	3.15389e-05	0.00132036	XP_001635618.1|predicted protein [Nematostella vectensis]
comp65242_c0	84.9694	202.228	-1.25097	7.2699e-08	4.77814e-06	--
comp65293_c1	0	41.8906	-6.4774	1.93739e-13	2.1083e-11	--
comp65318_c0	39.2187	14.4958	1.43591	9.63953e-06	0.00044535	ACO13523.1|Regucalcin [Esox lucius]
comp65343_c0	1.5801	28.2768	-4.16153	2.34963e-15	2.9386e-13	--
comp65390_c0	26.6221	6.8991	1.94815	1.19455e-07	7.59282e-06	--
comp65394_c0	23.4437	0.97522	4.58733	8.12776e-31	2.04036e-28	EFX87893.1|hypothetical protein DAPPUDRAFT_42690 [Daphnia pulex]
comp65408_c1	212.594	96.939	1.13295	5.18213e-07	2.95368e-05	--
comp65409_c0	0.317049	114.48	-8.49617	6.15499e-83	4.86363e-80	--
comp65441_c0	0.557727	78.4605	-7.13626	4.5059e-15	5.50662e-13	XP_001352360.2|GA16601 [Drosophila pseudoobscura pseudoobscura]
comp65450_c0	0.222737	46.1726	-7.69556	2.13306e-25	4.4449e-23	XP_003243014.1|PREDICTED: hypothetical protein LOC100164097 isoform 2 [Acyrthosiphon pisum]
comp65453_c0	18.1889	8.8009	1.04734	1.17412e-08	8.47814e-07	--
comp65491_c0	91.0796	16.4118	2.4724	1.07346e-26	2.32539e-24	XP_001606047.2|PREDICTED: ero1-like protein-like [Nasonia vitripennis]
comp65502_c0	19.876	70.5344	-1.8273	1.13441e-41	3.94416e-39	EFX67457.1|hypothetical protein DAPPUDRAFT_302008 [Daphnia pulex]
comp65526_c0	37.1261	10.0368	1.88713	2.89678e-07	1.7176e-05	--
comp65568_c0	49.2103	9.55554	2.36455	1.34033e-20	2.29563e-18	EFN78377.1|Leucine-rich repeat-containing protein 58 [Harpegnathos saltator]
comp65578_c1	24.1068	7.46442	1.69134	1.92715e-15	2.4233e-13	EFZ21959.1|hypothetical protein SINV_06830 [Solenopsis invicta]
comp65582_c0	460.651	164.036	1.48966	1.48083e-39	4.99868e-37	EFX67799.1|hypothetical protein DAPPUDRAFT_203591 [Daphnia pulex]
comp65604_c0	0.0492882	45.3849	-9.84676	5.88507e-07	3.31361e-05	--
comp65604_c1	0.0488757	53.732	-10.1024	3.57197e-14	4.092e-12	--
comp65617_c0	44.8396	204.231	-2.18735	7.57433e-29	1.78541e-26	BAB13775.1|oxygenase [Oplophorus gracilirostris]
comp65620_c0	27.5801	9.76071	1.49857	1.09414e-05	0.000501205	XP_001301368.1|ankyrin repeat protein [Trichomonas vaginalis G3]
comp65642_c0	32.7468	9.92876	1.72167	3.23268e-12	3.22975e-10	XP_002423017.1|dynamin, putative [Pediculus humanus corporis]
comp65672_c0	120.545	29.9236	2.01022	4.35588e-21	7.55349e-19	AET79206.1|toll-interacting protein [Litopenaeus vannamei]
comp65689_c0	397.288	15.7787	4.65413	3.68082e-78	2.7821e-75	--
comp65691_c0	0	66.9359	-5.83762	3.00423e-09	2.27071e-07	--
comp65705_c0	39.8128	14.1356	1.4939	8.84149e-10	7.06679e-08	EFA12363.1|hypothetical protein TcasGA2_TC002069 [Tribolium castaneum]
comp65705_c1	46.0013	13.8467	1.73213	1.17681e-08	8.48881e-07	AEX92027.1|transferrin [Periplaneta americana]
comp65721_c0	2.75088	254.64	-6.53242	2.05621e-49	8.71847e-47	XP_002934390.1|PREDICTED: double C2-like domain-containing protein beta-like [Xenopus (Silurana) tropicalis]
comp65729_c0	81.3186	40.1125	1.01953	1.58925e-13	1.74309e-11	EFX86253.1|hypothetical protein DAPPUDRAFT_98152 [Daphnia pulex]
comp65769_c1	26.6145	117.443	-2.14168	2.31177e-08	1.60914e-06	ADY49502.1|Tubulin alpha chain, partial [Ascaris suum]
comp65776_c0	263.979	122.477	1.10791	3.06339e-26	6.55443e-24	--
comp65938_c0	20.4212	7.1809	1.50783	7.97953e-05	0.0030521	EGI62160.1|Transcriptional repressor CTCF [Acromyrmex echinatior]
comp66007_c0	1.23464	30.4418	-4.62389	4.18629e-38	1.36668e-35	EFX88901.1|hypothetical protein DAPPUDRAFT_220982 [Daphnia pulex]
comp66007_c1	1.54804	28.4345	-4.19913	1.48974e-22	2.79224e-20	--
comp66099_c2	1.99113	23.7669	-3.5773	1.49331e-05	0.000666927	NP_001161918.1|cuticular protein analogous to peritrophins 1-H precursor [Tribolium castaneum]
comp66103_c0	14.1041	36.3061	-1.3641	2.93927e-07	1.73799e-05	--
comp66154_c0	21.5333	6.97075	1.62718	6.67588e-06	0.000317742	XP_003249460.1|PREDICTED: diamine acetyltransferase 2-like [Apis mellifera]
comp66221_c0	37.2505	14.8744	1.32443	3.78334e-12	3.74761e-10	EFA10184.1|hypothetical protein TcasGA2_TC012376 [Tribolium castaneum]
comp66236_c1	0.0925454	18.5989	-7.65084	4.3357e-06	0.000212617	BAM18749.1|serine protease [Papilio xuthus]
comp66278_c0	1.06194	26.1274	-4.6208	2.15397e-06	0.000110866	--
comp66279_c0	12.2703	2.88144	2.09032	8.4284e-05	0.00320967	EFX72741.1|hypothetical protein DAPPUDRAFT_308079 [Daphnia pulex]
comp66287_c0	11.2744	3.04267	1.88965	8.55974e-10	6.85735e-08	XP_321158.5|AGAP001907-PA [Anopheles gambiae str. PEST]
comp66302_c0	16.1138	3.04329	2.4046	5.65221e-05	0.00223571	--
comp66333_c0	0.84852	36.2261	-5.41594	1.18884e-08	8.5667e-07	--
comp66352_c0	1.5973	21.8128	-3.77146	0.000125435	0.00460284	--
comp66456_c0	22.8678	1.03911	4.4599	5.56346e-07	3.1427e-05	--
comp66463_c0	19.7401	6.41459	1.6217	6.7878e-06	0.000321967	XP_003700314.1|PREDICTED: GTPase-activating protein-like [Megachile rotundata]
comp66495_c1	0	20.6058	-4.72684	7.43812e-05	0.00286076	AAV28476.1|arthrodial cuticle protein AMP8.1 [Callinectes sapidus]
comp66513_c0	0.0871738	8.0695	-6.53244	7.94599e-07	4.39221e-05	XP_002073630.1|GK13032 [Drosophila willistoni]
comp66541_c0	8.63092	0.128436	6.0704	1.51371e-05	0.000674736	XP_003087532.1|hypothetical protein CRE_20163 [Caenorhabditis remanei]
comp66614_c0	32.1197	13.5487	1.24531	2.03986e-09	1.57257e-07	XP_002423809.1|GTP-binding nuclear protein RAN1, putative [Pediculus humanus corporis]
comp66615_c0	19.3551	48.2983	-1.31926	3.34858e-12	3.33119e-10	EFX81649.1|hypothetical protein DAPPUDRAFT_196022 [Daphnia pulex]
comp66666_c0	4.52115	13.0656	-1.53101	9.61768e-05	0.00361897	XP_396223.2|PREDICTED: transcription factor E2F2-like [Apis mellifera]
comp66709_c0	0.0150856	13.9093	-9.84866	5.80574e-07	3.27159e-05	--
comp66768_c0	1.39037	30.8825	-4.47325	6.91812e-24	1.34376e-21	XP_002427580.1|conserved hypothetical protein [Pediculus humanus corporis]
comp66952_c0	14.7854	4.53097	1.70628	3.6277e-05	0.00149531	--
comp67010_c0	17.457	6.34078	1.46107	2.91464e-07	1.72566e-05	EFX90017.1|hypothetical protein DAPPUDRAFT_309740 [Daphnia pulex]
comp67109_c0	30.5197	10.551	1.53237	1.90603e-06	9.89103e-05	XP_002424270.1|adenosine deaminase, putative [Pediculus humanus corporis]
comp67133_c0	6.74603	56.9091	-3.07655	2.82553e-11	2.6444e-09	EGI62015.1|DOMON domain-containing protein [Acromyrmex echinatior]
comp67153_c0	14.6681	43.431	-1.56604	3.53488e-05	0.00146312	XP_003701953.1|PREDICTED: guanine nucleotide-binding protein subunit gamma-e-like [Megachile rotundata]
comp67175_c1	80.3711	19.1617	2.06845	2.73225e-15	3.39879e-13	NP_001243809.1|selenoprotein W [Cricetulus griseus]
comp67209_c0	45.563	17.3648	1.39169	9.29177e-08	5.99371e-06	XP_001635449.1|predicted protein [Nematostella vectensis]
comp67220_c1	56.4962	27.828	1.02162	1.59765e-05	0.000709879	--
comp67245_c0	0.814728	16.3929	-4.33061	1.2492e-13	1.38101e-11	ADY39800.1|Transmembrane cell adhesion receptor mua-3 [Ascaris suum]
comp67246_c0	114.376	30.3514	1.91395	3.95177e-25	8.17841e-23	--
comp67269_c0	35.7722	9.33244	1.93851	7.55793e-11	6.75522e-09	XP_003703368.1|PREDICTED: putative N-acetylglucosamine-6-phosphate deacetylase-like [Megachile rotundata]
comp67298_c0	25.4095	8.44406	1.58936	2.57006e-09	1.96173e-07	EFA09738.1|hypothetical protein TcasGA2_TC011873 [Tribolium castaneum]
comp67301_c0	30.1098	10.1244	1.5724	4.80109e-10	3.96972e-08	XP_391897.4|PREDICTED: zinc finger protein 598-like [Apis mellifera]
comp67331_c0	8.6166	0.537853	4.00184	3.74731e-07	2.18056e-05	XP_001601673.2|PREDICTED: glutaminase kidney isoform, mitochondrial-like [Nasonia vitripennis]
comp67345_c0	0.457343	20.9723	-5.51907	1.22172e-07	7.74431e-06	XP_002427218.1|chitinase, putative [Pediculus humanus corporis]
comp67349_c1	12.7755	25.5691	-1.00101	0.000126682	0.00463487	XP_314066.4|AGAP005170-PA [Anopheles gambiae str. PEST]
comp67462_c0	2.81298	17.8711	-2.66746	1.80695e-11	1.71888e-09	XP_001505620.2|PREDICTED: sarcosine dehydrogenase, mitochondrial [Ornithorhynchus anatinus]
comp67481_c0	10.7391	2.52545	2.08826	3.28674e-06	0.000163812	--
comp67482_c0	65.0384	31.5684	1.04281	7.36098e-16	9.53185e-14	EDL41785.1|insulin degrading enzyme [Mus musculus]
comp67525_c0	37.8794	4.33919	3.12592	0.00013212	0.00481259	--
comp67525_c1	48.181	17.1642	1.48906	9.48689e-12	9.22643e-10	XP_791775.3|PREDICTED: uncharacterized protein LOC586924 [Strongylocentrotus purpuratus]
comp67554_c0	13.5611	38.2304	-1.49524	9.18789e-06	0.000426217	--
comp67577_c0	125.196	43.0589	1.53981	8.26932e-23	1.55833e-20	XP_002607257.1|hypothetical protein BRAFLDRAFT_88205 [Branchiostoma floridae]
comp67635_c0	32.7765	8.08474	2.01939	1.73465e-07	1.07315e-05	--
comp67643_c0	0.0560702	28.8199	-9.00561	7.85923e-05	0.00301438	--
comp67647_c0	56.2837	6.17203	3.1889	7.14712e-24	1.38437e-21	--
comp67668_c0	34.6082	10.9558	1.65942	6.01103e-14	6.76357e-12	EFX65321.1|hypothetical protein DAPPUDRAFT_219389 [Daphnia pulex]
comp67704_c0	12.6394	54.1142	-2.09807	1.58914e-38	5.21244e-36	EFX74470.1|hypothetical protein DAPPUDRAFT_307295 [Daphnia pulex]
comp67716_c0	20.6224	10.0801	1.03271	2.53475e-05	0.00108134	XP_003492328.1|PREDICTED: nicotinamide riboside kinase 1-like [Bombus impatiens]
comp67720_c0	116.916	36.4417	1.68181	4.71638e-07	2.70366e-05	--
comp67746_c0	31.6108	5.76941	2.45392	9.68993e-09	7.06298e-07	--
comp67772_c0	18.0442	40.1213	-1.15283	1.0837e-05	0.000497077	EFX69083.1|hypothetical protein DAPPUDRAFT_329474 [Daphnia pulex]
comp67811_c0	48.6395	186.579	-1.93959	5.95351e-13	6.18818e-11	--
comp67840_c1	13.1953	0.48458	4.76715	0.000126164	0.00462471	EFX82151.1|hypothetical protein DAPPUDRAFT_49070 [Daphnia pulex]
comp67879_c0	27.205	10.4286	1.38332	1.83622e-07	1.13196e-05	XP_002434429.1|docking protein, putative [Ixodes scapularis]
comp67936_c0	11.2891	3.39745	1.7324	6.17609e-05	0.00242363	--
comp67937_c0	0	19.4937	-4.62877	0.000136595	0.00495482	--
comp67977_c0	16.5543	3.59905	2.20152	1.82966e-05	0.000804737	XP_002598144.1|hypothetical protein BRAFLDRAFT_82927 [Branchiostoma floridae]
comp67982_c0	0.302211	8.12872	-4.7494	1.06395e-06	5.73516e-05	XP_001642017.1|predicted protein [Nematostella vectensis]
comp67997_c0	87.8999	36.1823	1.28058	1.86653e-12	1.89203e-10	XP_786663.1|PREDICTED: charged multivesicular body protein 5-like [Strongylocentrotus purpuratus]
comp68022_c1	23.7748	6.65563	1.83678	3.62566e-05	0.00149531	AES05535.1|riboflavin kinase [Mustela putorius furo]
comp68030_c0	686.454	342.742	1.00204	1.68182e-28	3.91132e-26	--
comp68030_c1	394.128	103.23	1.9328	1.2454e-10	1.09207e-08	--
comp68034_c0	250.521	87.4812	1.51789	9.90022e-08	6.35671e-06	--
comp68039_c0	11.2194	63.5212	-2.50124	9.57691e-18	1.40496e-15	XP_001376605.2|PREDICTED: epoxide hydrolase 1-like [Monodelphis domestica]
comp68057_c0	1.26752	617.157	-8.92749	1.16089e-65	7.08111e-63	EFX69067.1|hypothetical protein DAPPUDRAFT_301173 [Daphnia pulex]
comp68068_c2	13.5554	3.21498	2.07599	6.33641e-09	4.65275e-07	--
comp68069_c0	12.9967	2.76163	2.23456	3.45709e-08	2.35682e-06	EFX71144.1|hypothetical protein DAPPUDRAFT_5482 [Daphnia pulex]
comp68093_c0	13.9846	42.1733	-1.59249	3.43552e-09	2.57987e-07	AAY66814.1|selenium dependent salivary glutathione peroxidase [Ixodes scapularis]
comp68126_c0	40.1616	12.6758	1.66374	5.66951e-09	4.18514e-07	--
comp68133_c0	23.5962	48.8664	-1.05028	8.4337e-10	6.76418e-08	--
comp68146_c0	0.38169	7.78704	-4.3506	1.46057e-06	7.71762e-05	XP_002429311.1|conserved hypothetical protein [Pediculus humanus corporis]
comp68171_c0	596.61	76.4127	2.9649	0	0	--
comp68185_c0	9.52649	36.5804	-1.94105	1.1268e-05	0.000515148	--
comp68226_c0	135.141	370.801	-1.45618	3.76151e-30	9.24254e-28	BAJ85331.1|predicted protein [Hordeum vulgare subsp. vulgare]
comp68284_c0	51.8847	18.0941	1.51979	2.27393e-07	1.37617e-05	ADF32023.1|galectin [Eriocheir sinensis]
comp68350_c0	59.6259	8.77968	2.7637	5.62837e-29	1.33577e-26	XP_781668.1|PREDICTED: core histone macro-H2A.1-like [Strongylocentrotus purpuratus]
comp68350_c1	46.5029	7.83275	2.56973	1.38614e-09	1.0879e-07	--
comp68356_c0	74.2797	30.5104	1.28367	3.36836e-07	1.97993e-05	XP_003439224.1|PREDICTED: apolipoprotein D-like [Oreochromis niloticus]
comp68362_c0	47.4922	16.2018	1.55154	4.81994e-16	6.33581e-14	XP_001950966.1|PREDICTED: zinc transporter 1-like [Acyrthosiphon pisum]
comp68367_c0	65.7893	15.6072	2.07564	9.05347e-07	4.9493e-05	--
comp68396_c0	56.7624	5.51243	3.36417	1.61281e-10	1.40012e-08	--
comp68424_c0	1.75018	19.259	-3.45996	6.20745e-08	4.1306e-06	EFN73188.1|1-acyl-sn-glycerol-3-phosphate acyltransferase zeta [Camponotus floridanus]
comp68432_c0	76.7334	5.03651	3.92936	6.47726e-32	1.69966e-29	--
comp68451_c1	0.469487	16.8283	-5.16366	1.34083e-05	0.000603869	AFC60660.1|chitinase [Pandalopsis japonica]
comp68460_c0	3.32115	16.8107	-2.33963	4.13757e-06	0.00020362	AFA26603.1|cytochrome P450 V20 [Macrobrachium nipponense]
comp68473_c0	2.53329	881.362	-8.44258	3.47067e-296	1.097e-292	EFR20490.1|hypothetical protein AND_20000 [Anopheles darlingi]
comp68494_c0	0	33.0184	-4.66011	0.000112932	0.00417931	--
comp68501_c0	27.677	0.186935	7.21001	9.54915e-06	0.000441796	--
comp68513_c0	42.3701	15.1763	1.48122	3.98165e-11	3.64785e-09	EFA02076.1|hypothetical protein TcasGA2_TC007711 [Tribolium castaneum]
comp68534_c0	25.1652	7.56667	1.7337	4.18227e-09	3.11707e-07	XP_002401800.1|zinc finger protein, putative [Ixodes scapularis]
comp68541_c0	18.8354	47.1751	-1.32458	6.21097e-09	4.56546e-07	ADO65979.1|cathepsin C [Eriocheir sinensis]
comp68542_c0	40.705	14.4142	1.49771	1.93285e-07	1.18732e-05	--
comp68551_c0	20.4701	4.13838	2.30638	0.000120462	0.0044391	--
comp68583_c0	19.8773	8.09004	1.2969	3.26082e-09	2.45842e-07	EEZ97859.1|hypothetical protein TcasGA2_TC000231 [Tribolium castaneum]
comp68589_c0	20.3545	9.05628	1.16836	4.78455e-05	0.00192648	--
comp68618_c0	1.82806	9.63382	-2.39779	3.50104e-05	0.00144998	EGI66811.1|Zygotic DNA replication licensing factor mcm3 [Acromyrmex echinatior]
comp68635_c0	32.7504	15.8672	1.04547	7.27411e-09	5.33565e-07	XP_974971.2|PREDICTED: similar to draper CG2086-PB [Tribolium castaneum]
comp68636_c0	3.79404	28.4722	-2.90775	1.92076e-05	0.000841612	--
comp68649_c0	5.19572	27.0395	-2.37967	2.17554e-08	1.51584e-06	XP_969297.1|PREDICTED: similar to CG1962 CG1962-PA [Tribolium castaneum]
comp68649_c1	9.07955	38.6178	-2.08857	3.67593e-09	2.75445e-07	--
comp68651_c0	121.185	39.5133	1.6168	3.70684e-13	3.95341e-11	XP_003728923.1|PREDICTED: heme-binding protein 2-like [Strongylocentrotus purpuratus]
comp68677_c0	21.7559	10.8758	1.00028	9.40456e-07	5.1211e-05	EFN83799.1|Rho guanine nucleotide exchange factor 10 [Harpegnathos saltator]
comp68699_c1	0.15958	7.15278	-5.48615	3.56994e-05	0.001475	--
comp68700_c0	59.4769	19.5947	1.60187	7.51027e-17	1.04032e-14	XP_003424985.1|PREDICTED: hypothetical protein LOC100677965 [Nasonia vitripennis]
comp68730_c0	35.2684	13.0205	1.43759	8.42002e-15	1.01474e-12	NP_001107356.1|PIH1 domain-containing protein 1 [Xenopus (Silurana) tropicalis]
comp68746_c0	44.457	18.0403	1.30118	2.29598e-05	0.000987966	--
comp68755_c0	16.3751	2.81057	2.54257	2.31028e-07	1.39574e-05	AES05904.1|ras responsive element binding protein 1 [Mustela putorius furo]
comp68778_c0	10.2048	2.66852	1.93513	7.29618e-05	0.00281551	--
comp68787_c0	17.3362	4.39436	1.98007	2.90554e-06	0.000146287	NP_647916.1|CG11357, isoform A [Drosophila melanogaster]
comp68844_c0	17.5802	6.48767	1.43818	2.80023e-05	0.00118443	--
comp68867_c0	1488.24	3623.23	-1.28367	4.54858e-242	1.12962e-238	XP_001662076.1|serine-type enodpeptidase, putative [Aedes aegypti]
comp68877_c0	19.4535	54.2952	-1.48079	1.10585e-08	8.00185e-07	--
comp68885_c0	0	134.038	-6.71442	1.99437e-15	2.49878e-13	--
comp68897_c0	46.7731	20.5545	1.18623	4.09668e-17	5.75496e-15	BAJ78663.1|RNA polymerase II largest subunit [Euborellia plebeja]
comp68922_c0	6246.36	376.23	4.05333	0	0	--
comp68922_c1	7003.61	532.345	3.71767	0	0	--
comp68926_c0	91.1327	10.081	3.17633	1.50969e-28	3.52279e-26	--
comp68933_c0	55.0623	25.7294	1.09765	1.35236e-14	1.5993e-12	--
comp68946_c1	121.667	291.148	-1.25881	4.6403e-14	5.23819e-12	XP_967959.1|PREDICTED: similar to H+-ATPase V-type subunit [Tribolium castaneum]
comp68953_c0	28.2856	14.1059	1.00377	2.51152e-07	1.50685e-05	XP_001366208.1|PREDICTED: importin-11 [Monodelphis domestica]
comp69010_c0	58.8837	22.649	1.37842	1.98701e-05	0.000866818	--
comp69035_c0	43.7472	6.70568	2.70573	9.60617e-16	1.23244e-13	--
comp69045_c0	13.192	54.7504	-2.0532	1.92791e-22	3.59414e-20	XP_002424872.1|conserved hypothetical protein [Pediculus humanus corporis]
comp69065_c0	32.3587	12.6898	1.35048	3.87923e-05	0.00158676	--
comp69079_c0	24.6964	7.87186	1.64953	3.03246e-07	1.79157e-05	BAB13775.1|oxygenase [Oplophorus gracilirostris]
comp69091_c2	190.196	435.851	-1.19635	1.54347e-14	1.81605e-12	AFC88033.1|beta-actin [Scylla paramamosain]
comp69107_c0	301.329	117.667	1.35663	5.82042e-06	0.000279706	ADQ39110.1|putative cytochrome P-450 [Brachionus ibericus]
comp69109_c1	20.9985	8.13751	1.36762	3.11331e-05	0.00130652	--
comp69202_c0	19.452	7.72407	1.33248	2.28501e-07	1.38168e-05	AEB54796.1|dicer 2 [Litopenaeus vannamei]
comp69232_c1	85.2484	14.2873	2.57694	2.69052e-16	3.59789e-14	--
comp69241_c0	20.851	2.59304	3.0074	2.01359e-07	1.23256e-05	EGI62391.1|hypothetical protein G5I_09277 [Acromyrmex echinatior]
comp69293_c1	42.6796	6.19983	2.78325	2.97539e-06	0.000149171	--
comp69301_c0	9.51771	22.2156	-1.22289	6.2769e-06	0.000300397	XP_794664.2|PREDICTED: serine/threonine-protein phosphatase PP1-like [Strongylocentrotus purpuratus]
comp69316_c0	3.40821	21.0713	-2.62819	1.10265e-06	5.92541e-05	--
comp69319_c0	649.084	229.57	1.49947	3.25843e-30	8.09219e-28	--
comp69344_c0	95.4331	34.8608	1.45289	4.46358e-12	4.40886e-10	AET34922.1|interferon-related developmental regulator 1 [Macrobrachium rosenbergii]
comp69355_c1	1.11578	26.3751	-4.56305	1.47683e-06	7.78576e-05	--
comp69355_c2	0.671461	22.4322	-5.06212	2.81067e-07	1.67047e-05	--
comp69356_c2	4.2724	30.4075	-2.83131	9.50005e-05	0.0035844	--
comp69389_c0	20.3739	65.2518	-1.6793	7.97211e-14	8.94124e-12	EFX72588.1|hypothetical protein DAPPUDRAFT_58801 [Daphnia pulex]
comp69395_c0	0	131.048	-5.93837	8.25262e-10	6.64193e-08	--
comp69406_c1	34.9259	6.75218	2.37087	1.19825e-09	9.46847e-08	--
comp69411_c0	44.1657	12.6391	1.80503	2.22827e-10	1.90353e-08	--
comp69411_c1	38.8894	10.6387	1.87005	7.33805e-13	7.59324e-11	EFA07509.1|hypothetical protein TcasGA2_TC009672 [Tribolium castaneum]
comp69411_c3	107.792	45.6903	1.23829	4.81121e-08	3.23556e-06	--
comp69422_c0	106.693	25.93	2.04077	4.80835e-18	7.1597e-16	--
comp69434_c0	0.179712	174.192	-9.92078	4.26353e-30	1.04392e-27	NP_001161910.1|cuticular protein analogous to peritrophins 3-A1 precursor [Tribolium castaneum]
comp69434_c1	0.289022	133.743	-8.85407	3.93367e-14	4.49894e-12	--
comp69436_c2	2.82329	22.2015	-2.97521	3.08916e-14	3.54474e-12	XP_792268.3|PREDICTED: dimethylglycine dehydrogenase, mitochondrial-like [Strongylocentrotus purpuratus]
comp69449_c0	12.7976	47.3355	-1.88705	2.48748e-08	1.72627e-06	--
comp69478_c0	0.367418	32.3061	-6.45824	3.71749e-07	2.16657e-05	--
comp69478_c1	0.547561	38.9042	-6.15076	8.08527e-07	4.46565e-05	EFX71112.1|hypothetical protein DAPPUDRAFT_112094 [Daphnia pulex]
comp69480_c0	16.9987	6.50046	1.38681	1.0846e-06	5.83296e-05	XP_002411377.1|transmembrane protein, putative [Ixodes scapularis]
comp69485_c0	86.3263	12.9764	2.73391	6.51193e-49	2.7115e-46	XP_003489311.1|PREDICTED: hypothetical protein LOC100748488 [Bombus impatiens]
comp69496_c0	46.7396	94.4271	-1.01455	2.34399e-07	1.41365e-05	EFX86412.1|hypothetical protein DAPPUDRAFT_308455 [Daphnia pulex]
comp69521_c0	61.375	28.496	1.10689	1.71602e-07	1.06257e-05	NP_001155726.1|DNA damage-inducible transcript 4-like protein [Acyrthosiphon pisum]
comp69523_c0	20.9602	74.1998	-1.82376	1.43222e-13	1.57334e-11	--
comp69528_c0	37.9264	4.45199	3.09068	1.58873e-06	8.33775e-05	--
comp69528_c1	52.4922	6.01457	3.12557	1.78004e-17	2.55213e-15	--
comp69532_c1	70.8191	154.657	-1.12686	7.73165e-06	0.000363642	--
comp69556_c0	0.34035	18.9853	-5.80172	1.10956e-14	1.32599e-12	XP_001949655.2|PREDICTED: A disintegrin and metalloproteinase with thrombospondin motifs 16-like isoform 1 [Acyrthosiphon pisum]
comp69568_c0	46.0367	16.0648	1.51888	2.21986e-05	0.000958772	--
comp69619_c0	16.145	4.73866	1.76853	6.60355e-05	0.00257683	XP_002059493.1|GJ14799 [Drosophila virilis]
comp69622_c0	49.6627	18.3898	1.43326	4.47657e-15	5.48041e-13	EFN70715.1|Stromal interaction molecule-like protein [Camponotus floridanus]
comp69634_c0	14.6646	6.34053	1.20967	4.97418e-05	0.0019936	XP_002424562.1|tartan protein, putative [Pediculus humanus corporis]
comp69644_c0	35.4802	5.3626	2.72601	3.58363e-11	3.29623e-09	--
comp69645_c0	1.22988	9.59822	-2.96425	4.02261e-05	0.00164061	EFX89093.1|hypothetical protein DAPPUDRAFT_304667 [Daphnia pulex]
comp69653_c0	103.734	361.845	-1.80248	2.75692e-74	1.9562e-71	ADZ96217.1|JHE-like carboxylesterase 1 [Pandalopsis japonica]
comp69655_c0	61.6502	13.7081	2.16907	4.86867e-22	8.86265e-20	XP_003454280.1|PREDICTED: neurotrypsin-like [Oreochromis niloticus]
comp69667_c0	46.3528	6.13999	2.91635	1.49158e-10	1.30138e-08	--
comp69667_c1	40.3412	6.85918	2.55615	2.21543e-10	1.89489e-08	XP_001946981.2|PREDICTED: BTB/POZ domain-containing protein 2-like [Acyrthosiphon pisum]
comp69726_c1	0.268037	11.9767	-5.48166	1.15324e-14	1.37082e-12	BAE46429.1|ORF2-encoded protein [Danio rerio]
comp69735_c0	55.3345	24.691	1.16419	1.08323e-08	7.85451e-07	XP_002410957.1|sialin, putative [Ixodes scapularis]
comp69749_c6	161.876	49.3755	1.71302	1.72102e-15	2.17195e-13	--
comp69750_c0	48.2936	13.8622	1.80067	2.31867e-06	0.000118904	--
comp69757_c0	3.9986	29.2217	-2.86948	4.15502e-05	0.00169062	EFX67763.1|hypothetical protein DAPPUDRAFT_63727 [Daphnia pulex]
comp69762_c0	1.8144	8.74202	-2.26847	4.236e-05	0.00172116	--
comp69763_c0	86.4279	40.6593	1.08791	5.27192e-19	8.31278e-17	XP_003691592.1|PREDICTED: fasciclin-2-like [Apis florea]
comp69764_c0	0.833418	7.69579	-3.20696	5.04501e-05	0.00201502	AEE61509.1|unknown [Dendroctonus ponderosae]
comp69774_c3	19.9213	4.79549	2.05456	5.62901e-12	5.54425e-10	EFA03528.1|hypothetical protein TcasGA2_TC013531 [Tribolium castaneum]
comp69776_c0	205.819	56.1131	1.87496	4.7775e-18	7.12904e-16	AEN69448.1|selenium-dependent glutathione peroxidase [Scylla paramamosain]
comp69796_c0	17.1457	41.9477	-1.29074	2.23509e-09	1.71357e-07	EFA02602.1|hypothetical protein TcasGA2_TC008321 [Tribolium castaneum]
comp69801_c1	0.0221797	25.6754	-10.1769	4.59199e-08	3.09112e-06	--
comp69829_c0	13.1748	44.2509	-1.74793	6.47295e-05	0.00252729	EFN61602.1|Protein charybde [Camponotus floridanus]
comp69837_c1	14.578	1.89816	2.94112	1.22643e-07	7.76703e-06	EFA01518.1|hypothetical protein TcasGA2_TC007077 [Tribolium castaneum]
comp69840_c1	46.9379	13.1432	1.83644	7.48378e-07	4.14992e-05	EFX82617.1|hypothetical protein DAPPUDRAFT_195372 [Daphnia pulex]
comp69849_c1	0.0388944	21.697	-9.12372	4.44286e-05	0.00180247	AEK86524.1|Spz3 [Litopenaeus vannamei]
comp69863_c0	0	23.3482	-5.27563	1.15658e-06	6.19129e-05	--
comp69869_c0	1.62419	21.6603	-3.73726	4.38001e-07	2.52339e-05	XP_001628824.1|predicted protein [Nematostella vectensis]
comp69874_c0	19.9045	2.42105	3.03939	7.86039e-06	0.000369067	--
comp69880_c0	9.01924	2.07526	2.11971	1.20557e-05	0.000547561	EFX76966.1|hypothetical protein DAPPUDRAFT_225885 [Daphnia pulex]
comp69905_c0	100.434	34.8954	1.52514	3.85494e-17	5.4484e-15	XP_003427543.1|PREDICTED: Pyruvate dehydrogenase [lipoamide] kinase-like isoform 2 [Nasonia vitripennis]
comp69917_c0	5.41831	179.19	-5.0475	4.84548e-73	3.4018e-70	XP_003247612.1|PREDICTED: aldehyde dehydrogenase, dimeric NADP-preferring-like isoform 3 [Acyrthosiphon pisum]
comp69991_c0	0.488984	31.0904	-5.99054	0.000135817	0.00492916	--
comp69995_c0	219.743	46.2089	2.24958	1.36572e-68	8.87553e-66	XP_310550.5|AGAP000535-PA [Anopheles gambiae str. PEST]
comp70024_c0	21.0127	10.4741	1.00444	9.0692e-05	0.00343301	XP_003699951.1|PREDICTED: nuclear cap-binding protein subunit 1-like [Megachile rotundata]
comp70055_c0	48.7571	0.842436	5.8549	5.81663e-05	0.00228903	--
comp70058_c0	63.3682	19.9566	1.66689	4.34181e-21	7.54791e-19	XP_001358041.1|GA19204 [Drosophila pseudoobscura pseudoobscura]
comp70091_c0	22.0151	8.45466	1.38067	1.33345e-05	0.000601322	EFA08390.1|hypothetical protein TcasGA2_TC006037 [Tribolium castaneum]
comp70094_c1	20.2608	8.62431	1.23221	2.23207e-05	0.00096345	XP_002596326.1|hypothetical protein BRAFLDRAFT_215496 [Branchiostoma floridae]
comp70134_c0	6.16021	149.485	-4.60087	1.74211e-63	1.02662e-60	XP_002038514.1|GM10569 [Drosophila sechellia]
comp70136_c1	13.7613	52.7886	-1.93961	5.02252e-05	0.00200871	--
comp70144_c0	1.63502	310.135	-7.56745	1.50911e-45	5.76586e-43	AAV28477.1|arthrodial cuticle protein AMP6.0 [Callinectes sapidus]
comp70150_c0	33.9256	11.5707	1.5519	3.35033e-11	3.09391e-09	EFX87065.1|hypothetical protein DAPPUDRAFT_307141 [Daphnia pulex]
comp70152_c0	44.5055	13.8416	1.68497	1.42836e-06	7.57044e-05	EFX82734.1|hypothetical protein DAPPUDRAFT_48778 [Daphnia pulex]
comp70167_c0	0.0443033	277.008	-12.6102	2.67867e-48	1.08294e-45	XP_001513286.1|PREDICTED: chymotrypsinogen B-like [Ornithorhynchus anatinus]
comp70184_c0	13.5215	38.9464	-1.52623	2.39328e-07	1.43963e-05	EFN70212.1|Peroxisomal N(1)-acetyl-spermine/spermidine oxidase [Camponotus floridanus]
comp70185_c0	3.44448	72.0055	-4.38575	1.19937e-16	1.64499e-14	XP_003698677.1|PREDICTED: estradiol 17-beta-dehydrogenase 8-like [Apis florea]
comp70232_c0	61.115	23.7575	1.36315	2.08042e-09	1.60206e-07	XP_002432772.1|Soluble NSF attachment protein, putative [Pediculus humanus corporis]
comp70314_c0	46.8345	178.642	-1.93143	1.62131e-61	9.24108e-59	XP_002428731.1|sodium-potassium-chloride cotransporter, putative [Pediculus humanus corporis]
comp70322_c0	17.0499	1.57218	3.43893	2.08681e-07	1.27402e-05	--
comp70365_c0	174.608	63.699	1.45477	3.60215e-28	8.23956e-26	EFX63600.1|hypothetical protein DAPPUDRAFT_306997 [Daphnia pulex]
comp70393_c1	16.2667	80.0055	-2.29818	5.34364e-31	1.3512e-28	--
comp70395_c0	9.36816	82.5143	-3.13881	2.5113e-13	2.71162e-11	CCE73651.1|chymotrypsin-like proteinase, partial [Scylla paramamosain]
comp70400_c0	9.48811	2.86385	1.72817	5.63896e-06	0.000271737	XP_003251098.1|PREDICTED: hypothetical protein LOC100577295 [Apis mellifera]
comp70403_c0	65.5211	29.8693	1.1333	2.68574e-10	2.26924e-08	XP_002405097.1|phosphotyrosyl phosphatase, putative [Ixodes scapularis]
comp70414_c0	16.5764	48.0601	-1.53571	3.71296e-07	2.16601e-05	XP_002611383.1|hypothetical protein BRAFLDRAFT_120328 [Branchiostoma floridae]
comp70423_c0	38.154	15.352	1.31341	7.49501e-09	5.49189e-07	--
comp70440_c0	81.168	11.3956	2.83244	5.13826e-07	2.93349e-05	--
comp70446_c1	27.0858	12.5628	1.10837	5.36726e-09	3.97046e-07	EFX79398.1|hypothetical protein DAPPUDRAFT_225168 [Daphnia pulex]
comp70449_c0	6.19506	62.1475	-3.32651	1.06804e-29	2.58774e-27	AEZ68613.1|trypsinogen 2 [Litopenaeus vannamei]
comp70450_c0	52.5046	20.7004	1.34279	3.78321e-13	4.02868e-11	--
comp70464_c0	0.509898	18.6317	-5.1914	9.68915e-05	0.00364388	XP_002573140.1|heme binding protein [Schistosoma mansoni]
comp70467_c0	84.9595	22.5512	1.91357	5.244e-07	2.98406e-05	--
comp70467_c1	63.7806	27.5349	1.21185	0.000124106	0.00456372	--
comp70469_c0	60.293	29.8525	1.01414	1.66706e-08	1.18168e-06	XP_003743930.1|PREDICTED: LOW QUALITY PROTEIN: endothelin-converting enzyme 2-like [Metaseiulus occidentalis]
comp70501_c0	2.57348	11.0549	-2.1029	3.4843e-06	0.000173063	XP_002048195.1|GJ13831 [Drosophila virilis]
comp70512_c0	0.679864	220.503	-8.34134	3.04365e-27	6.76186e-25	EFX69067.1|hypothetical protein DAPPUDRAFT_301173 [Daphnia pulex]
comp70554_c0	30.3318	5.29014	2.51945	3.34106e-19	5.32861e-17	GAA34102.2|sodium/myo-inositol cotransporter, partial [Clonorchis sinensis]
comp70573_c0	1.22621	26.3576	-4.42594	0.000130623	0.00476554	--
comp70597_c0	39.3045	86.1791	-1.13264	5.2113e-05	0.00207429	--
comp70615_c0	25.8903	8.13967	1.66937	1.12278e-11	1.08891e-09	XP_001638711.1|predicted protein [Nematostella vectensis]
comp70632_c0	11.5387	3.52518	1.71071	4.55335e-05	0.00184192	XP_002070688.1|GK10891 [Drosophila willistoni]
comp70660_c0	0.696236	17.0374	-4.61298	5.71582e-08	3.81441e-06	--
comp70668_c0	27.3058	12.3537	1.14426	2.50081e-07	1.50172e-05	--
comp70686_c0	59.652	11.1643	2.41768	1.34278e-37	4.32283e-35	--
comp70688_c1	1.15286	11.8875	-3.36615	2.07557e-06	0.000107228	EFX74258.1|hypothetical protein DAPPUDRAFT_22132 [Daphnia pulex]
comp70725_c1	23.2913	114.337	-2.29543	8.04996e-49	3.31225e-46	EFN87052.1|Aminopeptidase N [Harpegnathos saltator]
comp70750_c0	27.0516	83.4542	-1.62527	9.5886e-16	1.23244e-13	EFX88206.1|hypothetical protein DAPPUDRAFT_207173 [Daphnia pulex]
comp70754_c0	0.450593	14.5189	-5.00996	2.52827e-07	1.51428e-05	--
comp70761_c0	54.8419	18.9355	1.53418	4.42154e-08	2.98216e-06	EFX70139.1|hypothetical protein DAPPUDRAFT_300574 [Daphnia pulex]
comp70800_c0	16.3273	4.08671	1.99827	1.10582e-08	8.00185e-07	XP_003691252.1|PREDICTED: protein shuttle craft-like [Apis florea]
comp70824_c0	43.3521	121.954	-1.49216	1.72029e-16	2.33641e-14	EFX89258.1|hypothetical protein DAPPUDRAFT_303131 [Daphnia pulex]
comp70844_c0	155.177	2.50719	5.9517	2.88698e-53	1.32074e-50	--
comp70847_c0	20.1768	6.40749	1.65486	5.81301e-05	0.0022889	--
comp70848_c0	13.3714	327.527	-4.61439	1.1126e-103	1.17222e-100	NP_001161910.1|cuticular protein analogous to peritrophins 3-A1 precursor [Tribolium castaneum]
comp70859_c0	48.3257	676.754	-3.80777	2.92847e-174	5.50371e-171	--
comp70873_c0	19.7157	7.21969	1.44934	3.23824e-07	1.90505e-05	XP_975391.1|PREDICTED: similar to AGAP001945-PA [Tribolium castaneum]
comp70898_c1	15.0311	6.16449	1.2859	6.36306e-06	0.000304311	--
comp70908_c1	6.18222	16.8211	-1.44408	4.75206e-05	0.00191451	--
comp70931_c0	78.9631	277.243	-1.8119	8.29288e-40	2.81299e-37	--
comp70936_c0	4.67191	12.9068	-1.46605	8.33619e-05	0.00317978	XP_001980293.1|GG19555 [Drosophila erecta]
comp70937_c1	639.592	248.688	1.36282	1.45872e-33	4.10669e-31	--
comp70944_c0	24.3041	8.9822	1.43606	1.13801e-14	1.35735e-12	EFN70061.1|Protein split ends [Camponotus floridanus]
comp70960_c0	33.2801	7.53862	2.14229	1.48975e-15	1.88694e-13	XP_002940146.1|PREDICTED: elongation factor Tu GTP-binding domain-containing protein 1-like isoform 1 [Xenopus (Silurana) tropicalis]
comp70986_c0	75.0496	183.77	-1.29199	2.19818e-07	1.33265e-05	--
comp70994_c0	62.8405	151.112	-1.26585	5.08015e-39	1.68218e-36	EFN61569.1|Vigilin [Camponotus floridanus]
comp70998_c0	0.203507	6.82823	-5.06836	5.07226e-07	2.89819e-05	XP_001505620.2|PREDICTED: sarcosine dehydrogenase, mitochondrial [Ornithorhynchus anatinus]
comp71002_c0	0.32448	43.0128	-7.05049	6.80422e-08	4.48479e-06	--
comp71021_c1	26.3944	80.451	-1.60788	9.56197e-05	0.00360581	--
comp71064_c2	1.04767	19.5492	-4.22185	8.51621e-22	1.51844e-19	AEF79806.1|HR4 nuclear receptor, partial [Blattella germanica]
comp71066_c0	11.4484	61.5145	-2.42577	2.04615e-26	4.40504e-24	--
comp71066_c1	33.094	9.65724	1.77689	2.63168e-11	2.47296e-09	XP_003397698.1|PREDICTED: v-type proton ATPase 116 kDa subunit a isoform 1-like [Bombus terrestris]
comp71100_c0	8.32698	21.5056	-1.36885	5.60367e-08	3.74332e-06	XP_003425423.1|PREDICTED: sodium-driven chloride bicarbonate exchanger-like isoform 3 [Nasonia vitripennis]
comp71104_c4	78.9227	27.0826	1.54307	3.01236e-11	2.80792e-09	XP_002932230.1|PREDICTED: serine/threonine-protein kinase pim-3-like [Xenopus (Silurana) tropicalis]
comp71114_c0	0.04056	19.5306	-8.91146	0.000120976	0.00445566	--
comp71121_c0	32.3606	7.56851	2.09616	7.6071e-08	4.98093e-06	EFX80395.1|hypothetical protein DAPPUDRAFT_304102 [Daphnia pulex]
comp71131_c0	22.671	603.275	-4.7339	1.65769e-299	5.48908e-296	AFF59213.1|chitinase [Charybdis japonica]
comp71138_c0	0.744822	263.298	-8.46559	1.24868e-51	5.53053e-49	--
comp71151_c0	153.048	34.2116	2.16142	2.41213e-14	2.79554e-12	--
comp71181_c1	20.7871	7.08355	1.55314	0.000111066	0.00411466	XP_001951433.1|PREDICTED: group XV phospholipase A2-like isoform 1 [Acyrthosiphon pisum]
comp71189_c0	19.5163	2.11788	3.20399	1.63917e-13	1.79501e-11	XP_002932240.1|PREDICTED: copine-8 [Xenopus (Silurana) tropicalis]
comp71199_c0	24.6376	5.40346	2.18891	0.000126818	0.00463645	EFX65694.1|hypothetical protein DAPPUDRAFT_332953 [Daphnia pulex]
comp71210_c0	13.293	1.45996	3.18666	1.11272e-07	7.09862e-06	--
comp71221_c0	3.90014	18.2796	-2.22864	1.61086e-05	0.000714376	AAS60227.1|phenoloxidase activating factor [Callinectes sapidus]
comp71227_c0	134.196	927.291	-2.78868	2.87243e-144	4.64513e-141	EHJ64324.1|hypothetical protein KGM_19127 [Danaus plexippus]
comp71227_c1	131.457	666.719	-2.34249	1.72321e-140	2.66282e-137	EHJ64324.1|hypothetical protein KGM_19127 [Danaus plexippus]
comp71227_c2	55.5428	186.48	-1.74735	2.60683e-08	1.80369e-06	--
comp71231_c0	1.97389	32.1349	-4.02503	6.77979e-18	1.00308e-15	EFN68745.1|Chitotriosidase-1 [Camponotus floridanus]
comp71231_c1	1.87295	34.2488	-4.19267	3.39653e-12	3.37407e-10	--
comp71296_c0	2.37118	52.2545	-4.46188	1.50991e-16	2.05469e-14	NP_001082978.1|D-beta-hydroxybutyrate dehydrogenase, mitochondrial [Danio rerio]
comp71307_c0	1.52093	12.4853	-3.0372	5.23515e-05	0.0020814	AEH05998.1|C type lectin containing domain protein [Litopenaeus vannamei]
comp71331_c0	7.69308	22.6873	-1.56025	2.4859e-05	0.00106246	BAJ10664.1|scavenger receptor class B, croquemort type [Marsupenaeus japonicus]
comp71417_c2	36.5585	16.4287	1.15399	3.09385e-05	0.00129992	EHJ69244.1|ap endonuclease [Danaus plexippus]
comp71420_c0	0	35.4305	-6.05134	1.76526e-10	1.52865e-08	--
comp71433_c0	29.7036	12.3651	1.26436	1.60205e-08	1.14024e-06	ACY66494.3|serine protease [Scylla paramamosain]
comp71449_c0	108.769	391.028	-1.84601	1.28452e-53	5.9548e-51	AFC60660.1|chitinase [Pandalopsis japonica]
comp71462_c0	105.175	8.80816	3.57781	1.18335e-34	3.42862e-32	EFX65367.1|hypothetical protein DAPPUDRAFT_65532 [Daphnia pulex]
comp71473_c0	15.3946	36.9506	-1.26317	7.41678e-05	0.00285571	AAS13464.1|cytochrome P450 CYP15A1 [Diploptera punctata]
comp71487_c0	676.97	271.156	1.31997	5.92261e-32	1.56e-29	XP_003697157.1|PREDICTED: fibrillin-2-like [Apis florea]
comp71548_c1	4.05771	21.53	-2.40761	0.000110632	0.00410296	--
comp71576_c2	32.7212	13.321	1.29652	1.514e-08	1.07978e-06	--
comp71579_c0	19.9808	7.54543	1.40494	1.13251e-06	6.07179e-05	--
comp71583_c0	3.38902	17.3316	-2.35446	0.000108122	0.00402057	--
comp71618_c0	30.1802	7.97327	1.92036	7.16e-07	3.97989e-05	--
comp71654_c0	18.9342	6.38731	1.56771	1.26754e-07	8.00555e-06	XP_002428969.1|hypothetical protein Phum_PHUM412540 [Pediculus humanus corporis]
comp71661_c0	7.80473	21.2733	-1.44662	5.41596e-07	3.07436e-05	XP_969831.1|PREDICTED: similar to CG18549 CG18549-PA [Tribolium castaneum]
comp71669_c0	19.9987	0.145876	7.09902	3.38554e-08	2.31031e-06	--
comp71686_c0	49.491	17.0328	1.53885	2.01591e-08	1.41311e-06	--
comp71686_c5	50.5776	19.5068	1.37452	1.13345e-09	8.96662e-08	--
comp71693_c0	185.052	69.4371	1.41415	1.41528e-34	4.08358e-32	XP_002403043.1|B-cell receptor-associated protein, putative [Ixodes scapularis]
comp71708_c0	47.4155	16.8881	1.48935	2.50584e-14	2.89931e-12	EFX71248.1|hypothetical protein DAPPUDRAFT_201893 [Daphnia pulex]
comp71740_c0	58.0936	21.4444	1.43778	9.20764e-06	0.000426848	--
comp71746_c0	53.7557	10.4912	2.35724	7.90943e-19	1.23042e-16	--
comp71761_c2	25.1311	9.89074	1.34532	5.10297e-06	0.000247797	--
comp71807_c2	35.9534	14.9374	1.2672	3.91359e-06	0.000193281	XP_003706072.1|PREDICTED: monocarboxylate transporter 12-like [Megachile rotundata]
comp71809_c0	8.41644	10328.1	-10.2611	0	0	ADH53777.1|C-type lectin receptor protein [Eriocheir sinensis]
comp71822_c0	54.7831	18.3993	1.57408	3.00231e-06	0.000150412	--
comp71833_c0	0.352609	12.8873	-5.19174	2.2516e-05	0.000970071	--
comp71835_c0	83.2451	18.6111	2.1612	1.05162e-16	1.44519e-14	--
comp71855_c0	79.9367	15.822	2.33693	1.29547e-12	1.32475e-10	XP_001862645.1|short-chain dehydrogenase [Culex quinquefasciatus]
comp71856_c0	11.7064	1.7954	2.70492	2.72347e-07	1.62003e-05	XP_966987.1|PREDICTED: similar to ANK repeat and LEM domain-containing protein KIAA0692 [Tribolium castaneum]
comp71864_c1	19.3196	9.14905	1.07837	2.78638e-06	0.000140505	--
comp71867_c0	16.9875	6.47128	1.39235	3.55094e-05	0.00146802	--
comp71872_c0	0.0533799	23.1134	-8.75822	1.96165e-07	1.20395e-05	--
comp71872_c1	0.409051	156.317	-8.57798	0	0	--
comp71885_c1	19.5343	5.56414	1.81178	1.20533e-06	6.43741e-05	--
comp71888_c0	24.2819	3.94139	2.62311	8.84217e-12	8.62353e-10	EFX77708.1|hypothetical protein DAPPUDRAFT_305406 [Daphnia pulex]
comp71894_c0	32.6689	6.25299	2.3853	4.80954e-11	4.39475e-09	EFN76416.1|Integral membrane protein GPR177 [Harpegnathos saltator]
comp71923_c0	0.0763151	7.65922	-6.64909	1.46773e-05	0.000656765	EFA00585.1|hypothetical protein TcasGA2_TC003455 [Tribolium castaneum]
comp71947_c0	24.0665	7.47496	1.68689	1.24618e-07	7.88496e-06	XP_001607482.2|PREDICTED: hepatocyte growth factor-regulated tyrosine kinase substrate-like [Nasonia vitripennis]
comp71964_c0	109.299	238.465	-1.1255	1.47302e-41	5.07076e-39	AEC50079.1|calreticulin [Pacifastacus leniusculus]
comp71988_c0	1.0679	16.2827	-3.93049	1.03874e-05	0.000477404	--
comp72011_c0	1.59032	595.149	-8.54779	5.76639e-75	4.17685e-72	--
comp72012_c0	142.299	468.109	-1.71792	4.27716e-60	2.28785e-57	ACG70181.1|cathepsin D-like protein [Homarus americanus]
comp72037_c1	381.971	167.821	1.18654	3.6994e-29	8.84004e-27	XP_967808.1|PREDICTED: similar to MGC85360 protein [Tribolium castaneum]
comp72041_c0	53.613	6.3823	3.07043	5.78141e-29	1.36742e-26	XP_003642325.1|PREDICTED: folylpolyglutamate synthase, mitochondrial-like [Gallus gallus]
comp72045_c0	141.238	34.7907	2.02135	5.88878e-32	1.55699e-29	--
comp72069_c0	12.7026	126.959	-3.32117	5.33597e-55	2.55895e-52	BAL60587.1|cellulase [Neomysis intermedia]
comp72071_c0	63.9079	27.206	1.23207	1.5244e-09	1.1897e-07	EFX90456.1|hypothetical protein DAPPUDRAFT_39582 [Daphnia pulex]
comp72073_c0	0.182384	9.93302	-5.76718	0.000135038	0.00490348	--
comp72077_c0	33.8593	11.1551	1.60184	5.32015e-10	4.3729e-08	EFX79353.1|hypothetical protein DAPPUDRAFT_304872 [Daphnia pulex]
comp72109_c0	39.4453	11.6346	1.76143	4.10594e-14	4.68057e-12	EFX87522.1|hypothetical protein DAPPUDRAFT_306508 [Daphnia pulex]
comp72110_c0	2.00365	6.60185	-1.72024	6.37272e-05	0.00249235	XP_003403262.1|PREDICTED: cadherin-87A-like [Bombus terrestris]
comp72122_c0	16.9486	3.20778	2.40152	8.81886e-08	5.72049e-06	--
comp72139_c0	94.8685	19.8789	2.25469	1.18151e-47	4.74905e-45	XP_002408198.1|serine/threonine protein kinase rio3, putative [Ixodes scapularis]
comp72145_c0	37.4819	18.4725	1.02081	9.4302e-07	5.13105e-05	EFN79363.1|IQ motif and SEC7 domain-containing protein 1 [Harpegnathos saltator]
comp72150_c0	0	62.2864	-6.39072	8.90114e-13	9.14267e-11	EFX88006.1|hypothetical protein DAPPUDRAFT_311515 [Daphnia pulex]
comp72190_c1	0.195685	16.5931	-6.40591	5.61118e-10	4.60123e-08	XP_624328.2|PREDICTED: hypothetical protein LOC551942 [Apis mellifera]
comp72199_c0	20.9838	8.04537	1.38305	5.12614e-05	0.0020439	XP_002411312.1|cellular protein, putative [Ixodes scapularis]
comp72211_c0	33.3174	14.2136	1.229	3.25896e-05	0.00135944	ACG76184.1|osteoclast stimulating factor [Amblyomma americanum]
comp72224_c4	6.58945	58.48	-3.14971	2.77048e-46	1.07028e-43	--
comp72257_c4	54.7735	26.2603	1.06059	4.31573e-15	5.29282e-13	XP_001017770.1|hypothetical protein TTHERM_00437740 [Tetrahymena thermophila]
comp72267_c0	33.2067	84.6364	-1.3498	6.39919e-24	1.24644e-21	XP_003703723.1|PREDICTED: MOB kinase activator-like 3-like [Megachile rotundata]
comp72268_c0	4.86277	27.9229	-2.5216	1.17885e-13	1.3074e-11	EFX74420.1|hypothetical protein DAPPUDRAFT_324399 [Daphnia pulex]
comp72287_c0	112.649	33.7792	1.73763	1.48884e-66	9.24372e-64	EFX79177.1|hypothetical protein DAPPUDRAFT_197668 [Daphnia pulex]
comp72320_c0	14.7478	39.1393	-1.40812	5.35715e-07	3.04596e-05	EFN76059.1|Uncharacterized MFS-type transporter C6orf192 [Harpegnathos saltator]
comp72322_c1	54.428	5.52627	3.29997	1.65532e-21	2.90671e-19	--
comp72355_c0	37.876	15.9783	1.24517	1.26492e-17	1.82866e-15	EFA11391.1|hypothetical protein TcasGA2_TC011551 [Tribolium castaneum]
comp72363_c0	14.33	37.9133	-1.40367	3.35848e-05	0.00139593	EFX76488.1|hypothetical protein DAPPUDRAFT_306142 [Daphnia pulex]
comp72368_c0	12.1818	27.9757	-1.19945	4.24321e-06	0.000208376	EFX72698.1|hypothetical protein DAPPUDRAFT_200882 [Daphnia pulex]
comp72379_c0	0.318995	36.2393	-6.82788	5.60392e-08	3.74332e-06	AEK86522.1|Spz1 [Litopenaeus vannamei]
comp72399_c0	0	8.79562	-6.15983	3.63743e-11	3.33689e-09	--
comp72401_c0	207.93	78.7603	1.40056	1.07892e-10	9.50888e-09	--
comp72406_c1	53.0075	15.5515	1.76914	1.75449e-09	1.36011e-07	--
comp72419_c1	16.0553	4.15118	1.95146	2.45542e-06	0.000125178	NP_001188535.1|moody, isoform C [Drosophila melanogaster]
comp72448_c0	0.336463	248.882	-9.5308	3.4905e-61	1.92634e-58	--
comp72467_c1	49.4807	7.51545	2.71893	1.5634e-10	1.35892e-08	--
comp72486_c0	117.398	1.62914	6.17115	3.03374e-16	4.03359e-14	--
comp72487_c0	0.138678	7.75058	-5.8045	3.80789e-06	0.000188462	--
comp72508_c0	151.939	65.3676	1.21685	3.89496e-32	1.03375e-29	XP_315722.4|AGAP005712-PB [Anopheles gambiae str. PEST]
comp72515_c0	114.605	56.2039	1.02792	2.99637e-14	3.44394e-12	EFX77868.1|hypothetical protein DAPPUDRAFT_305325 [Daphnia pulex]
comp72528_c0	0	11.5164	-4.96213	1.4769e-05	0.00066002	--
comp72532_c0	37.4361	18.6467	1.00551	9.57652e-09	6.98764e-07	XP_002431218.1|conserved hypothetical protein [Pediculus humanus corporis]
comp72536_c0	37.3543	13.5605	1.46186	2.91592e-07	1.72566e-05	--
comp72536_c1	28.4066	9.34114	1.60456	1.05317e-08	7.66049e-07	EFN64509.1|Glutamate--cysteine ligase catalytic subunit [Camponotus floridanus]
comp72546_c0	27.2067	75.0724	-1.46432	3.54634e-15	4.38793e-13	--
comp72564_c0	20.1347	8.78027	1.19735	3.03622e-12	3.04221e-10	XP_001603928.2|PREDICTED: hypothetical protein LOC100120269 [Nasonia vitripennis]
comp72570_c1	3.59424	34.7487	-3.2732	1.8565e-08	1.30929e-06	AEO32586.1|hypothetical protein [Amblyomma maculatum]
comp72608_c0	11.9235	50.9107	-2.09416	7.74246e-07	4.28312e-05	ADF27340.1|mannose-binding protein [Scylla paramamosain]
comp72635_c0	9.55559	3.02249	1.66061	1.53965e-05	0.000684984	XP_786771.3|PREDICTED: DNA repair protein RAD50-like [Strongylocentrotus purpuratus]
comp72655_c0	34.4616	11.9245	1.53106	6.80795e-10	5.52398e-08	XP_001622846.1|hypothetical protein NEMVEDRAFT_v1g220148 [Nematostella vectensis]
comp72663_c0	4.67481	23.5709	-2.33403	1.0853e-07	6.93643e-06	--
comp72672_c1	53.7189	21.7639	1.30349	3.03975e-06	0.000152178	--
comp72676_c0	82.6368	3.63244	4.50777	4.81106e-91	4.18183e-88	XP_002604341.1|hypothetical protein BRAFLDRAFT_85431 [Branchiostoma floridae]
comp72678_c0	1.01137	26.1151	-4.69051	1.33441e-05	0.000601367	BAM19138.1|peptidyl-prolyl cis-trans isomerase [Papilio polytes]
comp72711_c0	0.0598529	40.4217	-9.39949	4.37047e-10	3.62228e-08	--
comp72727_c0	5.38423	0.529851	3.34508	2.13066e-06	0.000109829	CCD58591.1|choline/ethanolamine kinase, putative [Schistosoma mansoni]
comp72745_c0	33.4667	11.6736	1.51948	2.34323e-11	2.21689e-09	XP_003130441.2|PREDICTED: cytosolic phospholipase A2-like [Sus scrofa]
comp72750_c0	18.3216	40.1683	-1.13251	0.000134699	0.00489627	XP_001848211.1|anion exchange protein 2, slc4a2 [Culex quinquefasciatus]
comp72754_c0	112.694	34.3739	1.71302	6.895e-49	2.85391e-46	EFX89061.1|hypothetical protein DAPPUDRAFT_304684 [Daphnia pulex]
comp72756_c0	17.1578	43.1632	-1.33093	2.25045e-05	0.000970071	EFX80894.1|hypothetical protein DAPPUDRAFT_50761 [Daphnia pulex]
comp72770_c0	231.279	78.1387	1.56553	1.00049e-19	1.62549e-17	--
comp72787_c0	193.073	412.973	-1.0969	6.76205e-44	2.51451e-41	AFD52981.1|glutamine synthetase 2 [Procambarus clarkii]
comp72811_c0	0.0165068	14.6768	-9.79627	8.39082e-07	4.61243e-05	XP_001952166.1|PREDICTED: hypothetical protein LOC100158974 [Acyrthosiphon pisum]
comp72834_c0	18.2827	47.4675	-1.37646	9.55744e-06	0.000441886	AFN25966.1|innexin 3 [Cancer borealis]
comp72842_c0	357.493	827.686	-1.21117	6.66903e-33	1.83298e-30	--
comp72852_c0	31.4701	3.30134	3.25286	3.37043e-13	3.60014e-11	XP_003403369.1|PREDICTED: hypothetical protein LOC100646249 [Bombus terrestris]
comp72855_c0	33.3545	240.253	-2.8486	2.50725e-96	2.32462e-93	EFX72698.1|hypothetical protein DAPPUDRAFT_200882 [Daphnia pulex]
comp72859_c0	18.1249	5.25658	1.78578	4.11027e-05	0.00167438	--
comp72878_c0	16.5053	6.05772	1.44609	3.72503e-05	0.00152999	XP_002611952.1|hypothetical protein BRAFLDRAFT_91836 [Branchiostoma floridae]
comp72921_c1	47.7079	116.507	-1.28811	6.3626e-13	6.60353e-11	--
comp72928_c0	97.8071	30.2945	1.69088	1.95438e-60	1.0535e-57	EFX85996.1|DNA helicase RecQ4 [Daphnia pulex]
comp72928_c1	131.809	41.2345	1.67653	2.24397e-21	3.92058e-19	XP_003401542.1|PREDICTED: LOW QUALITY PROTEIN: ADIPOR-like receptor CG5315-like [Bombus terrestris]
comp72948_c0	1.56596	7.99718	-2.35245	0.000116585	0.00430765	XP_001861387.1|DNA replication licensing factor MCM4 [Culex quinquefasciatus]
comp72950_c0	13.7348	4.29385	1.67749	4.59005e-06	0.0002243	XP_003459133.1|PREDICTED: zinc finger protein 624-like [Oreochromis niloticus]
comp72951_c3	214.925	82.147	1.38756	2.21197e-31	5.67578e-29	XP_003693439.1|PREDICTED: protein charybde-like [Apis florea]
comp72989_c0	10.584	2.08637	2.34282	4.91636e-09	3.64855e-07	--
comp73017_c0	2.035	18.6079	-3.19282	2.48461e-09	1.90069e-07	XP_003690689.1|PREDICTED: uncharacterized protein LOC100872996 [Apis florea]
comp73020_c0	29.8917	11.5978	1.3659	5.19346e-13	5.43065e-11	XP_001601829.1|PREDICTED: exosome complex exonuclease RRP44-like [Nasonia vitripennis]
comp73047_c0	34.3238	16.6419	1.04439	1.67323e-09	1.299e-07	XP_003428148.1|PREDICTED: hypothetical protein LOC100121252 isoform 2 [Nasonia vitripennis]
comp73064_c0	22.6025	4.61078	2.2934	5.75494e-06	0.000276942	XP_001662359.1|low-density lipoprotein receptor (ldl) [Aedes aegypti]
comp73079_c0	10.6523	2.36889	2.16889	2.14458e-06	0.000110465	XP_797912.2|PREDICTED: transient receptor potential cation channel subfamily A member 1 homolog [Strongylocentrotus purpuratus]
comp73104_c0	332.273	68.7691	2.27254	8.86788e-73	6.1054e-70	--
comp73115_c0	143.075	10.2242	3.80671	6.62294e-27	1.46669e-24	--
comp73132_c0	33.1995	6.33104	2.39065	4.23749e-05	0.00172116	XP_001607548.1|PREDICTED: phosphoserine phosphatase-like [Nasonia vitripennis]
comp73145_c0	19.1943	43.0834	-1.16645	9.78511e-05	0.00367799	NP_001103247.1|nicotinic acetylcholine receptor alpha 10 subunit precursor [Tribolium castaneum]
comp73174_c3	9.77154	4.29216	1.18688	3.70937e-05	0.00152446	XP_002405754.1|protein dopey-1, putative [Ixodes scapularis]
comp73178_c2	47.728	152.775	-1.6785	7.63022e-33	2.08891e-30	--
comp73185_c0	36.9422	7.40391	2.31891	7.37859e-19	1.15041e-16	XP_003242118.1|PREDICTED: hypothetical protein LOC100569145 isoform 1 [Acyrthosiphon pisum]
comp73192_c1	2967.63	987.661	1.58722	0	0	XP_003614382.1|hypothetical protein MTR_5g050970 [Medicago truncatula]
comp73194_c1	27.9699	5.42358	2.36656	2.13101e-32	5.72138e-30	XP_395863.4|PREDICTED: PH-interacting protein [Apis mellifera]
comp73194_c2	8.88531	35.1611	-1.98449	7.12476e-21	1.22632e-18	EFX87520.1|hypothetical protein DAPPUDRAFT_311954 [Daphnia pulex]
comp73194_c3	0.28246	37.5254	-7.05368	1.33258e-17	1.91851e-15	--
comp73215_c0	61.808	137.975	-1.15854	8.57937e-25	1.7444e-22	XP_002110228.1|expressed hypothetical protein [Trichoplax adhaerens]
comp73222_c2	54.3327	8.87744	2.61361	3.22553e-05	0.00134873	--
comp73253_c1	12.5881	2.95945	2.08866	1.64395e-08	1.16767e-06	XP_789975.3|PREDICTED: WASH complex subunit FAM21-like [Strongylocentrotus purpuratus]
comp73260_c0	159.292	75.2653	1.08162	2.68614e-35	7.94835e-33	XP_002050723.1|GJ22316 [Drosophila virilis]
comp73274_c0	12.0422	26.0411	-1.1127	5.51348e-07	3.12207e-05	XP_002429141.1|conserved hypothetical protein [Pediculus humanus corporis]
comp73282_c1	0.101381	17.4521	-7.42747	1.77776e-05	0.000783397	--
comp73289_c0	0	31.7186	-6.1164	6.92723e-11	6.20746e-09	--
comp73296_c0	12.5536	0.926028	3.7609	1.51459e-06	7.97277e-05	--
comp73298_c1	5.23163	49.2748	-3.23552	1.28625e-54	6.08448e-52	EFX87272.1|hypothetical protein DAPPUDRAFT_307138 [Daphnia pulex]
comp73299_c0	6.97029	31.0789	-2.15665	3.99179e-22	7.34332e-20	XP_001599652.1|PREDICTED: acetyl-coenzyme A synthetase-like [Nasonia vitripennis]
comp73311_c0	10.4872	4.37817	1.26023	0.000103003	0.0038508	XP_001607965.1|PREDICTED: ubiquitin-protein ligase E3C-like [Nasonia vitripennis]
comp73314_c0	36.053	72.6414	-1.01067	6.65148e-06	0.000317014	ADO28150.1|mitochondrial hydroxyacyl-coenzyme a dehydrogenase [Ictalurus furcatus]
comp73324_c1	29.646	6.33496	2.22643	1.92497e-07	1.18352e-05	--
comp73334_c0	32.4906	9.06086	1.8423	1.46332e-05	0.00065543	EFX83394.1|hypothetical protein DAPPUDRAFT_301897 [Daphnia pulex]
comp73338_c0	11.0985	34.5979	-1.64032	5.14115e-06	0.000249303	--
comp73345_c0	15.2699	1.01273	3.91437	4.85481e-06	0.000236738	--
comp73357_c2	9.0586	24.0079	-1.40615	1.47235e-07	9.22368e-06	EFX81792.1|hypothetical protein DAPPUDRAFT_102163 [Daphnia pulex]
comp73362_c1	17.8627	7.75809	1.20318	2.94355e-06	0.000148001	XP_002431463.1|RAC protein kinase DRAC-PK85, putative [Pediculus humanus corporis]
comp73372_c0	20.4286	6.06174	1.75279	2.11651e-06	0.000109181	EFX70622.1|hypothetical protein DAPPUDRAFT_328004 [Daphnia pulex]
comp73388_c0	7.16243	0.817604	3.13097	2.90735e-06	0.000146287	EGI64184.1|Guanine nucleotide-binding protein subunit alpha-like protein [Acromyrmex echinatior]
comp73393_c0	70.6537	16.1488	2.12934	1.4599e-06	7.71762e-05	--
comp73393_c1	80.5917	23.0919	1.80325	1.86277e-13	2.03027e-11	--
comp73404_c0	28.0966	60.6174	-1.10934	3.62173e-10	3.01971e-08	EFX69969.1|hypothetical protein DAPPUDRAFT_328613 [Daphnia pulex]
comp73409_c0	8.15063	24.262	-1.57372	2.04954e-13	2.21992e-11	EGI65859.1|Serine/threonine-protein kinase 17B [Acromyrmex echinatior]
comp73437_c0	409.491	177.593	1.20526	5.62018e-52	2.52136e-49	--
comp73444_c1	18.2192	4.82823	1.91589	1.98446e-06	0.000102903	AAT77812.1|calpain T [Gecarcinus lateralis]
comp73449_c0	0.0519939	9.07181	-7.44691	6.20646e-07	3.47207e-05	--
comp73453_c0	10.9918	2.06727	2.41063	4.23163e-05	0.00172079	AET34915.1|heat shock protein 21 [Macrobrachium rosenbergii]
comp73457_c0	30.2349	9.00837	1.74688	2.13283e-07	1.29906e-05	XP_002112323.1|hypothetical protein TRIADDRAFT_56216 [Trichoplax adhaerens]
comp73460_c0	82.4484	12.3655	2.73717	5.10753e-31	1.29621e-28	--
comp73471_c0	388.961	24.511	3.98813	7.05693e-206	1.53349e-202	XP_002426843.1|EIP28, putative [Pediculus humanus corporis]
comp73481_c0	64.3263	31.2615	1.04102	1.84189e-17	2.63537e-15	XP_001604021.2|PREDICTED: multidrug resistance-associated protein 1-like isoform 1 [Nasonia vitripennis]
comp73491_c0	0.11471	289.62	-11.302	1.74707e-25	3.67028e-23	--
comp73503_c0	2.07087	8.89498	-2.10275	2.73837e-06	0.000138385	EFX82685.1|hypothetical protein DAPPUDRAFT_241012 [Daphnia pulex]
comp73506_c0	31.4554	13.9345	1.17465	2.77691e-08	1.91756e-06	EFX84798.1|hypothetical protein DAPPUDRAFT_209148 [Daphnia pulex]
comp73507_c0	22.5624	5.03254	2.16456	6.03944e-07	3.39228e-05	--
comp73511_c0	36.9048	14.5434	1.34345	4.47787e-18	6.69629e-16	--
comp73518_c0	93.5334	190.711	-1.02784	4.38984e-22	8.03306e-20	--
comp73526_c0	2.67423	44.9461	-4.071	3.08051e-15	3.81835e-13	--
comp73530_c0	144.233	58.1172	1.31136	1.75012e-14	2.04535e-12	--
comp73542_c0	131.033	33.5302	1.9664	5.30803e-26	1.1219e-23	--
comp73555_c0	41.9309	20.668	1.02061	1.86448e-11	1.76635e-09	EGI66983.1|Rho GDP-dissociation inhibitor 1 [Acromyrmex echinatior]
comp73561_c0	86.2884	17.786	2.27842	5.31823e-22	9.65571e-20	--
comp73570_c2	19.2784	8.01697	1.26585	3.7698e-09	2.81872e-07	--
comp73603_c1	0.147037	7.51666	-5.67584	2.75619e-05	0.00116864	--
comp73608_c0	43.9017	15.1097	1.5388	3.38046e-08	2.30911e-06	AEE36484.1|eukaryotic translation initiation factor 6 [Marsupenaeus japonicus]
comp73621_c0	33.7082	3.57819	3.2358	3.99285e-25	8.23891e-23	XP_001862061.1|multidrug resistance-associated protein 14 [Culex quinquefasciatus]
comp73622_c1	2.28868	10.8371	-2.24339	3.2366e-05	0.00135241	EFX83452.1|hypothetical protein DAPPUDRAFT_301956 [Daphnia pulex]
comp73634_c0	49.0836	13.9378	1.81623	3.11418e-42	1.10485e-39	XP_002431700.1|myosin light chain kinase, putative [Pediculus humanus corporis]
comp73645_c0	4.08816	50.2557	-3.61976	8.93479e-22	1.589e-19	XP_001844392.1|conserved hypothetical protein [Culex quinquefasciatus]
comp73647_c0	4.51486	20.3062	-2.16917	9.81352e-06	0.000452222	XP_969001.1|PREDICTED: similar to Transmembrane protein 195 [Tribolium castaneum]
comp73652_c0	35.0035	2.2063	3.9878	5.45478e-09	4.03091e-07	--
comp73653_c0	0.576122	4.23612	-2.8783	8.56006e-05	0.00325446	XP_003702004.1|PREDICTED: DNA (cytosine-5)-methyltransferase PliMCI-like [Megachile rotundata]
comp73683_c1	18.876	55.8428	-1.56482	8.60885e-20	1.40524e-17	XP_003725522.1|PREDICTED: uncharacterized protein LOC100888944 isoform 2 [Strongylocentrotus purpuratus]
comp73683_c4	8.63412	21.2893	-1.30201	9.61235e-05	0.00361892	EFX90055.1|hypothetical protein DAPPUDRAFT_300107 [Daphnia pulex]
comp73694_c0	12.0968	27.0981	-1.16357	1.47365e-06	7.77489e-05	EHJ77294.1|stathmin [Danaus plexippus]
comp73718_c0	12.8731	51.4972	-2.00013	5.55289e-11	5.03431e-09	--
comp73728_c0	41.6431	86.7559	-1.05888	6.39379e-15	7.75925e-13	AAB82291.1|sarco/endoplasmic reticulum Ca2+-ATPase [Procambarus clarkii]
comp73731_c0	0.0960984	427.547	-12.1193	3.81888e-56	1.87009e-53	ACL79887.1|cuticle protein [Rimicaris exoculata]
comp73734_c0	138.141	56.0103	1.30238	3.14361e-20	5.31867e-18	--
comp73735_c0	61.5375	196.019	-1.67145	4.90351e-11	4.47475e-09	--
comp73735_c2	74.5923	224.835	-1.59177	2.79767e-16	3.72686e-14	--
comp73735_c5	79.7763	215.097	-1.43096	4.04237e-47	1.60625e-44	EFZ14493.1|hypothetical protein SINV_08970 [Solenopsis invicta]
comp73736_c1	0	23.8739	-6.17125	3.06228e-11	2.85063e-09	--
comp73757_c0	0.0465699	17.8683	-8.58379	7.51781e-07	4.16547e-05	--
comp73766_c0	24.7785	97.131	-1.97084	1.21939e-29	2.93401e-27	ADW79421.1|peroxinectin [Procambarus clarkii]
comp73769_c0	1066.31	481.935	1.14572	1.63559e-167	2.99299e-164	EFX81873.1|hypothetical protein DAPPUDRAFT_317026 [Daphnia pulex]
comp73773_c0	0.486386	246.099	-8.98292	0	0	--
comp73783_c0	22.8627	140.146	-2.61587	9.40135e-08	6.05878e-06	--
comp73790_c0	610.029	11.9708	5.67128	2.76813e-208	6.20928e-205	--
comp73804_c0	386.553	180.693	1.09712	8.29537e-27	1.80826e-24	--
comp73810_c0	74.9094	28.242	1.4073	2.67773e-14	3.09304e-12	XP_001950713.1|PREDICTED: echinoderm microtubule-associated protein-like 1-like isoform 1 [Acyrthosiphon pisum]
comp73813_c0	32.2404	13.4736	1.25873	8.63733e-13	8.88482e-11	EFX87746.1|hypothetical protein DAPPUDRAFT_22032 [Daphnia pulex]
comp73821_c2	0.600269	112.671	-7.5523	2.49911e-104	2.67355e-101	--
comp73832_c0	712.959	255.776	1.47894	9.5153e-232	2.20555e-228	ACY66494.3|serine protease [Scylla paramamosain]
comp73834_c0	0	208.916	-8.63826	3.89059e-46	1.4947e-43	--
comp73854_c0	11.561	38.3408	-1.72962	4.16665e-43	1.52493e-40	EFN82310.1|Basement membrane-specific heparan sulfate proteoglycan core protein [Harpegnathos saltator]
comp73869_c0	39.4036	14.6798	1.4245	2.79174e-16	3.72609e-14	XP_002431036.1|serine/threonine-protein kinase MARK2, putative [Pediculus humanus corporis]
comp73879_c1	27.0183	9.52641	1.50393	4.09001e-15	5.04268e-13	XP_002428152.1|ras GTP exchange factor, son of sevenless, putative [Pediculus humanus corporis]
comp73889_c0	18.7963	5.7671	1.70453	1.24546e-11	1.20286e-09	--
comp73897_c0	24.5175	8.05957	1.60504	4.81458e-12	4.74882e-10	--
comp73944_c0	45.6514	22.0803	1.0479	7.53374e-08	4.93755e-06	XP_002430723.1|SPRY domain-containing SOCS box protein, putative [Pediculus humanus corporis]
comp73949_c0	31.465	10.0752	1.64294	8.94017e-07	4.89506e-05	EFX75566.1|hypothetical protein DAPPUDRAFT_306732 [Daphnia pulex]
comp73967_c0	2.51641	18.5118	-2.87901	2.5716e-16	3.45215e-14	EFX87909.1|hypothetical protein DAPPUDRAFT_42141 [Daphnia pulex]
comp73978_c1	64.4913	27.9516	1.20617	4.01891e-06	0.00019806	XP_002424665.1|conserved hypothetical protein [Pediculus humanus corporis]
comp73978_c3	44.9992	13.513	1.73555	7.82611e-08	5.1099e-06	--
comp73981_c0	6.0619	55.0201	-3.18212	4.08475e-23	7.78198e-21	XP_001600744.1|PREDICTED: sphingomyelin phosphodiesterase-like [Nasonia vitripennis]
comp73987_c0	14.7383	3.80911	1.95204	8.59728e-09	6.29294e-07	--
comp74011_c0	0.983458	13.6755	-3.79758	1.68682e-07	1.04542e-05	XP_003745941.1|PREDICTED: protein atonal homolog 7-A-like [Metaseiulus occidentalis]
comp74016_c0	17.9738	37.3312	-1.05449	3.19179e-05	0.00133542	--
comp74032_c0	47.2112	21.6775	1.12293	1.25793e-07	7.95204e-06	XP_001368874.1|PREDICTED: coiled-coil domain-containing protein 93-like [Monodelphis domestica]
comp74049_c0	35.2319	13.207	1.41558	1.56165e-05	0.000694324	NP_001020355.1|dnaJ homolog subfamily B member 9 precursor [Danio rerio]
comp74100_c0	62.0446	17.3755	1.83625	4.25071e-25	8.74503e-23	EFA12616.1|hypothetical protein TcasGA2_TC006857 [Tribolium castaneum]
comp74117_c1	44.7936	14.2723	1.65007	2.5071e-37	7.88851e-35	XP_001509591.2|PREDICTED: TLD domain-containing protein KIAA1609 homolog [Ornithorhynchus anatinus]
comp74119_c0	0.501278	12.8402	-4.67891	2.57252e-08	1.78173e-06	BAC34143.1|unnamed protein product [Mus musculus]
comp74133_c0	8.26776	0.733708	3.49422	3.87225e-05	0.00158484	--
comp74153_c0	7.59795	39.7777	-2.38828	4.32946e-28	9.8385e-26	XP_003707197.1|PREDICTED: carnitine O-palmitoyltransferase 1, liver isoform-like [Megachile rotundata]
comp74153_c2	9.11474	46.7379	-2.35832	1.32339e-06	7.04631e-05	--
comp74172_c0	1.56762	34.4917	-4.4596	7.34063e-07	4.07379e-05	--
comp74177_c0	49.4974	19.508	1.34328	9.57351e-10	7.62558e-08	EFX79032.1|hypothetical protein DAPPUDRAFT_305016 [Daphnia pulex]
comp74184_c0	7.93981	28.5803	-1.84785	1.73629e-05	0.000766581	--
comp74208_c0	4.52432	20.7582	-2.19791	6.5673e-15	7.95593e-13	EFX74739.1|hypothetical protein DAPPUDRAFT_324047 [Daphnia pulex]
comp74213_c0	2.30057	35.4714	-3.94659	2.12071e-12	2.13721e-10	--
comp74232_c2	2.83354	41.4728	-3.87149	4.60237e-14	5.2123e-12	XP_423038.1|PREDICTED: sepiapterin reductase [Gallus gallus]
comp74238_c0	32.667	8.33231	1.97104	4.15058e-07	2.39892e-05	NP_001178509.1|E3 ubiquitin-protein ligase RNF123 [Rattus norvegicus]
comp74256_c0	18.8272	5.91029	1.67152	5.82557e-09	4.29579e-07	--
comp74266_c5	34.4485	16.5041	1.06161	2.87483e-07	1.70715e-05	--
comp74297_c0	37.3018	18.5162	1.01045	0.000125098	0.00459288	EFX69901.1|hypothetical protein DAPPUDRAFT_228516 [Daphnia pulex]
comp74310_c0	106.637	50.1124	1.08947	2.18157e-10	1.86824e-08	NP_001122171.1|bifunctional 3&apos
comp74315_c2	15.8571	121.746	-2.94068	1.81298e-61	1.02495e-58	--
comp74319_c0	1.09526	4.53857	-2.05096	2.37415e-05	0.00101908	XP_787918.3|PREDICTED: abnormal spindle-like microcephaly-associated protein homolog [Strongylocentrotus purpuratus]
comp74327_c0	7.59441	19.4809	-1.35905	1.93687e-05	0.000847604	XP_002425337.1|beta-mannosidase precursor, putative [Pediculus humanus corporis]
comp74328_c0	0	24.8553	-5.43802	2.52707e-07	1.51428e-05	--
comp74335_c0	1365.99	329.243	2.05272	1.89244e-257	5.4831e-254	--
comp74351_c0	10.8529	0.996202	3.4455	4.48629e-06	0.000219692	--
comp74379_c0	0.766352	5.1202	-2.74012	3.83527e-05	0.00157248	BAM20308.1|vein, partial [Papilio xuthus]
comp74383_c1	150.693	302.164	-1.00372	1.76091e-19	2.82791e-17	XP_003217115.1|PREDICTED: ketosamine-3-kinase-like [Anolis carolinensis]
comp74390_c1	20.3563	7.32389	1.4748	5.17111e-11	4.70659e-09	EFX83972.1|putative histone deacetylase HDAC6 protein [Daphnia pulex]
comp74406_c1	11.9499	2.42385	2.30162	6.02078e-07	3.38453e-05	EFX89249.1|hypothetical protein DAPPUDRAFT_303125 [Daphnia pulex]
comp74444_c0	0.131087	37.6274	-8.16512	8.10951e-27	1.7789e-24	--
comp74454_c0	19.3061	7.06507	1.45028	4.72603e-05	0.00190512	--
comp74494_c0	586.309	159.698	1.87632	4.89208e-73	3.4018e-70	--
comp74497_c0	28.9695	11.3572	1.35092	5.9311e-11	5.3493e-09	NP_567206.1|zinc finger-related and helicase and IBR domain-containing protein [Arabidopsis thaliana]
comp74504_c3	3.56909	40.2521	-3.49543	1.22321e-14	1.45151e-12	--
comp74514_c0	70.8208	26.3372	1.42707	1.05585e-08	7.67194e-07	--
comp74515_c0	21.6473	78.1994	-1.85297	8.7897e-14	9.84234e-12	--
comp74516_c3	232.472	108.946	1.09345	9.89328e-10	7.86227e-08	EFX72994.1|hypothetical protein DAPPUDRAFT_308028 [Daphnia pulex]
comp74518_c2	0.252187	20.8912	-6.37226	8.62911e-19	1.3364e-16	AFI55112.1|group III chitinase-like protein [Plutella xylostella]
comp74524_c0	168.29	27.9206	2.59155	3.94797e-54	1.85493e-51	BAJ10664.1|scavenger receptor class B, croquemort type [Marsupenaeus japonicus]
comp74527_c0	72.0391	28.3856	1.34362	7.30423e-31	1.84027e-28	BAL27710.1|TIMELESS [Thermobia domestica]
comp74566_c0	82.9581	179.305	-1.11196	5.37171e-25	1.10187e-22	--
comp74573_c1	9.85582	2.47919	1.99111	0.000126318	0.00462548	--
comp74576_c0	8.50357	63.8161	-2.90778	3.63352e-11	3.33689e-09	EFN63276.1|Lipase member H-A [Camponotus floridanus]
comp74577_c0	10.6942	22.8153	-1.09317	1.52152e-05	0.000677348	XP_002430122.1|tetratricopeptide repeat protein, putative [Pediculus humanus corporis]
comp74586_c0	13.5012	82.7479	-2.61563	1.04004e-21	1.84494e-19	XP_002435271.1|glucose-6-phosphate translocase, putative [Ixodes scapularis]
comp74591_c0	44.0919	12.3968	1.83054	1.62501e-55	7.90198e-53	XP_001601754.2|PREDICTED: LOW QUALITY PROTEIN: baculoviral IAP repeat-containing protein 6 [Nasonia vitripennis]
comp74611_c0	77.3315	20.8457	1.89131	7.23826e-36	2.16951e-33	--
comp74613_c0	0.300376	18.2544	-5.92533	3.62672e-09	2.72051e-07	XP_002399910.1|galactosyltransferase, putative [Ixodes scapularis]
comp74617_c0	42.4542	12.7171	1.73913	4.12986e-12	4.08503e-10	EDR48627.1|predicted protein [Monosiga brevicollis MX1]
comp74627_c0	43.3577	8.9687	2.27332	4.10233e-09	3.06077e-07	--
comp74635_c0	25.802	63.618	-1.30195	6.88345e-06	0.000326059	XP_003397616.1|PREDICTED: clotting factor B-like [Bombus terrestris]
comp74650_c0	30.9462	12.2359	1.33864	6.19425e-07	3.46803e-05	--
comp74672_c0	0.244634	491.5	-10.9723	1.04898e-41	3.66548e-39	EFX88006.1|hypothetical protein DAPPUDRAFT_311515 [Daphnia pulex]
comp74673_c5	1.10479	1086.51	-9.94171	8.97118e-288	2.7123e-284	--
comp74692_c0	0.0543316	11.8016	-7.76297	2e-06	0.000103555	--
comp74695_c0	0.0737455	11.3176	-7.26179	1.41761e-07	8.92093e-06	XP_972484.1|PREDICTED: similar to CG9518 CG9518-PA [Tribolium castaneum]
comp74702_c0	420.009	168.131	1.32084	4.01599e-103	4.10676e-100	XP_001733360.1|hypothetical protein [Entamoeba dispar SAW760]
comp74704_c0	7.9796	29.2619	-1.87463	5.10957e-13	5.35097e-11	--
comp74711_c1	65.7386	19.6848	1.73966	2.56036e-07	1.53219e-05	--
comp74725_c0	46.9259	11.3706	2.04508	1.70097e-28	3.94267e-26	EFX71263.1|hypothetical protein DAPPUDRAFT_216854 [Daphnia pulex]
comp74734_c1	88.9804	40.4123	1.13869	5.26016e-23	9.96665e-21	AEQ19570.1|PL10-like protein [Macrobrachium nipponense]
comp74748_c0	0	216.066	-8.12711	1.17692e-34	3.42424e-32	--
comp74764_c6	118.546	56.8186	1.06101	1.99776e-31	5.14512e-29	EFN76571.1|Copper-transporting ATPase 1 [Harpegnathos saltator]
comp74767_c1	31.699	14.8987	1.08925	2.67127e-13	2.87098e-11	ADM88556.1|fatty acid synthase [Litopenaeus vannamei]
comp74798_c0	12.3732	38.244	-1.62802	2.05523e-05	0.000893217	--
comp74806_c0	0.169333	6.82581	-5.33307	1.42219e-08	1.01744e-06	XP_001946564.2|PREDICTED: hypothetical protein LOC100166066 [Acyrthosiphon pisum]
comp74819_c0	1.41029	8.42742	-2.5791	5.10522e-05	0.0020379	EFA08670.1|hypothetical protein TcasGA2_TC006336 [Tribolium castaneum]
comp74837_c2	5.81552	18.3868	-1.66069	2.69963e-09	2.05612e-07	EFZ22165.1|hypothetical protein SINV_12318 [Solenopsis invicta]
comp74837_c3	92.5909	20.2734	2.19128	5.93166e-49	2.48476e-46	AEE62897.1|unknown [Dendroctonus ponderosae]
comp74839_c0	0	94.5262	-6.90849	2.89498e-17	4.10833e-15	EFX71112.1|hypothetical protein DAPPUDRAFT_112094 [Daphnia pulex]
comp74852_c4	121.681	50.0219	1.28248	5.99864e-21	1.03506e-18	--
comp74868_c0	140.8	36.0897	1.96399	3.82733e-20	6.38228e-18	AAQ75589.1|PMAV [Penaeus monodon]
comp74872_c0	5.0979	99.4701	-4.28629	2.10861e-24	4.21341e-22	--
comp74877_c0	19.8857	56.0533	-1.49507	1.14827e-21	2.03173e-19	EGI70862.1|Lysosomal acid phosphatase [Acromyrmex echinatior]
comp74898_c1	21.4649	45.6118	-1.08743	5.36697e-05	0.00213137	EFX82657.1|hypothetical protein DAPPUDRAFT_316478 [Daphnia pulex]
comp74903_c2	17.7603	3.70929	2.25944	5.69542e-10	4.65932e-08	--
comp74930_c0	14.4461	2.03847	2.82513	2.89737e-07	1.7176e-05	--
comp74933_c2	36.0029	13.7717	1.3864	2.89833e-10	2.43702e-08	XP_974840.1|PREDICTED: similar to harmonin [Tribolium castaneum]
comp74944_c1	28.2546	11.4435	1.30395	0.000100754	0.00377078	XP_002100622.1|GE17162 [Drosophila yakuba]
comp74947_c0	65.2059	28.2138	1.2086	4.5237e-06	0.000221368	XP_002609404.1|hypothetical protein BRAFLDRAFT_59661 [Branchiostoma floridae]
comp74959_c1	0.998875	22.9137	-4.51976	8.10656e-06	0.00037909	--
comp74968_c0	11.9619	4.05168	1.56185	5.72531e-05	0.00226077	XP_785257.2|PREDICTED: mitochondrial uncoupling protein 4-like [Strongylocentrotus purpuratus]
comp74970_c0	21.0746	9.90428	1.08938	2.12068e-05	0.000919364	--
comp74985_c0	10.7303	27.7374	-1.37014	1.5033e-06	7.9193e-05	XP_002609556.1|hypothetical protein BRAFLDRAFT_285686 [Branchiostoma floridae]
comp74993_c0	102.493	16.5031	2.63472	1.43469e-16	1.95616e-14	NP_001164281.1|cytochrome P450 CYP6BK17 [Tribolium castaneum]
comp74993_c2	100.762	18.442	2.44988	1.7808e-12	1.80776e-10	XP_002432723.1|26S proteasome non-ATPase regulatory subunit, putative [Pediculus humanus corporis]
comp75015_c0	9.41505	65.5337	-2.7992	9.70125e-15	1.16712e-12	--
comp75028_c1	16.4323	34.3402	-1.06336	9.50814e-08	6.12192e-06	XP_003413414.1|PREDICTED: low-density lipoprotein receptor [Loxodonta africana]
comp75041_c0	1.14237	20.2572	-4.14834	1.01789e-10	9.00524e-09	--
comp75051_c0	6.42183	18.2086	-1.50357	2.41749e-17	3.45185e-15	EFN89302.1|Cubilin [Harpegnathos saltator]
comp75061_c0	48.9428	19.738	1.31012	3.05167e-08	2.09895e-06	ADY43092.1|Protein O-linked-mannose beta-1,2-N-acetylglucosaminyltransferase 1, partial [Ascaris suum]
comp75072_c0	45.224	6.24088	2.85727	4.46157e-43	1.62431e-40	XP_003704019.1|PREDICTED: ATP-binding cassette sub-family A member 2-like [Megachile rotundata]
comp75075_c1	39.3505	13.2129	1.57444	3.46584e-18	5.19405e-16	XP_002608959.1|hypothetical protein BRAFLDRAFT_287105 [Branchiostoma floridae]
comp75084_c0	8.77209	49.0738	-2.48396	1.0544e-33	2.99264e-31	EFX88723.1|hypothetical protein DAPPUDRAFT_304755 [Daphnia pulex]
comp75107_c3	95.1441	27.8974	1.76998	1.64912e-06	8.62218e-05	--
comp75107_c6	104.445	42.6617	1.29173	2.91243e-14	3.35857e-12	--
comp75129_c0	22.5867	64.3795	-1.51113	3.48858e-05	0.00144568	--
comp75146_c0	62.9307	21.7828	1.53057	6.54256e-11	5.89314e-09	EFX85708.1|putative cyclooxygenase [Daphnia pulex]
comp75147_c0	0.125118	58.8976	-8.87878	1.5825e-74	1.13446e-71	--
comp75147_c1	0	19.0066	-4.72684	7.43812e-05	0.00286076	--
comp75150_c0	33.2749	16.0408	1.05269	2.14044e-07	1.30105e-05	XP_003708282.1|PREDICTED: solute carrier family 12 member 9-like [Megachile rotundata]
comp75155_c0	91.0484	2.18537	5.38069	1.0988e-17	1.60183e-15	--
comp75159_c1	35.9185	8.89248	2.01407	5.21558e-36	1.57685e-33	EFN83032.1|Lipin-2 [Harpegnathos saltator]
comp75176_c2	71.6374	30.7111	1.22196	6.71708e-27	1.48281e-24	EFX80930.1|hypothetical protein DAPPUDRAFT_318151 [Daphnia pulex]
comp75183_c0	36.0894	16.5221	1.12718	7.53023e-06	0.000354763	--
comp75193_c2	52.4747	20.1168	1.38322	3.89966e-16	5.16516e-14	EFX90136.1|hypothetical protein DAPPUDRAFT_309973 [Daphnia pulex]
comp75197_c0	33.6126	12.7978	1.39311	3.20011e-10	2.68427e-08	AEO34720.1|hypothetical protein [Amblyomma maculatum]
comp75201_c1	41.1031	13.4455	1.61213	2.57377e-13	2.77047e-11	--
comp75203_c2	41.1128	12.7385	1.6904	1.14982e-07	7.3219e-06	--
comp75207_c0	30.8172	7.96017	1.95287	8.447e-12	8.2497e-10	XP_002399763.1|membrane glycoprotein LIG-1, putative [Ixodes scapularis]
comp75214_c3	12.5852	33.1	-1.3951	2.66985e-05	0.0011348	XP_003498434.1|PREDICTED: acid sphingomyelinase-like phosphodiesterase 3b [Cricetulus griseus]
comp75235_c0	28.7218	9.71066	1.5645	3.74065e-08	2.54266e-06	XP_003421625.1|PREDICTED: poly [ADP-ribose] polymerase 2 [Loxodonta africana]
comp75269_c0	8.46709	0.560259	3.9177	4.52008e-05	0.00183038	AAD00320.1|plasminogen activator sPA [Scolopendra subspinipes]
comp75292_c0	96.7271	47.9688	1.01182	1.78807e-08	1.26459e-06	--
comp75304_c0	26.6301	6.61328	2.00962	3.52232e-11	3.24412e-09	--
comp75310_c3	43.7484	17.1816	1.34836	5.0152e-06	0.000243969	--
comp75310_c7	38.9633	15.0527	1.3721	1.62565e-06	8.50584e-05	--
comp75314_c3	166.854	33.6788	2.30868	1.02509e-98	9.90022e-96	XP_789433.2|PREDICTED: allene oxide synthase-lipoxygenase protein-like [Strongylocentrotus purpuratus]
comp75326_c0	0.335526	16.6266	-5.63092	3.67056e-05	0.00151029	--
comp75339_c0	5.52793	17.0078	-1.62138	4.31584e-17	6.03844e-15	EFX70014.1|hypothetical protein DAPPUDRAFT_328543 [Daphnia pulex]
comp75366_c0	22.7019	9.42936	1.26758	1.82522e-05	0.000803293	EFN73027.1|Leucine-rich repeat-containing protein 20 [Camponotus floridanus]
comp75371_c1	0.753141	6.7233	-3.15818	4.42734e-05	0.00179722	EFN61424.1|Long-chain-fatty-acid--CoA ligase 3 [Camponotus floridanus]
comp75385_c0	14.1381	6.76814	1.06276	1.16411e-05	0.000530809	XP_002426972.1|RAB GDP/GTP exchange factor, putative [Pediculus humanus corporis]
comp75389_c0	7.39801	21.4124	-1.53323	1.02326e-05	0.000470911	--
comp75408_c0	5.77585	0.0676441	6.41593	7.36431e-05	0.00283707	--
comp75414_c0	38.9245	11.3236	1.78135	9.89771e-18	1.44741e-15	--
comp75445_c3	555.377	191.944	1.53278	4.74639e-156	7.85832e-153	XP_002423092.1|sodium-dependent nutrient amino acid transporter, putative [Pediculus humanus corporis]
comp75446_c0	37.9254	99.4657	-1.39104	1.92918e-32	5.21983e-30	--
comp75454_c4	116.799	51.1389	1.19153	1.25291e-11	1.20503e-09	--
comp75459_c0	39.2504	11.9992	1.70976	5.50888e-13	5.75182e-11	XP_001662579.1|sugar transporter [Aedes aegypti]
comp75462_c2	25.4561	3.76779	2.75622	2.93555e-08	2.02109e-06	--
comp75473_c0	46.2548	16.1795	1.51544	1.17859e-11	1.13985e-09	XP_002592482.1|hypothetical protein BRAFLDRAFT_68970 [Branchiostoma floridae]
comp75534_c0	16.2327	2.8957	2.48691	3.40345e-09	2.55855e-07	ADM45311.1|caspase [Eriocheir sinensis]
comp75535_c5	19.2961	9.56146	1.01301	3.39503e-05	0.00140974	XP_002429646.1|myst histone acetyltransferase, putative [Pediculus humanus corporis]
comp75542_c3	8.19968	21.6558	-1.40111	6.64954e-05	0.00259332	EFX71216.1|hypothetical protein DAPPUDRAFT_309187 [Daphnia pulex]
comp75556_c0	3486.88	1726.44	1.01413	2.02701e-34	5.82446e-32	EAX04506.1|ubiquitin B, isoform CRA_e [Homo sapiens]
comp75572_c0	183.103	33.8738	2.43442	1.63725e-101	1.65e-98	XP_795649.3|PREDICTED: d-3-phosphoglycerate dehydrogenase-like [Strongylocentrotus purpuratus]
comp75576_c3	27.9106	13.361	1.06279	4.05154e-07	2.34581e-05	--
comp75645_c0	17.3288	6.68203	1.37481	1.85257e-11	1.75746e-09	EHJ71135.1|hypothetical protein KGM_08149 [Danaus plexippus]
comp75647_c1	12.3567	31.3713	-1.34415	3.87397e-07	2.2505e-05	XP_001634183.1|predicted protein [Nematostella vectensis]
comp75652_c0	17.43	6.47339	1.42898	1.48242e-12	1.51148e-10	XP_969912.2|PREDICTED: similar to GA22134-PA [Tribolium castaneum]
comp75663_c0	62.9842	4.40941	3.83633	5.0406e-49	2.12429e-46	BAL49600.1|NADPH oxidase [Marsupenaeus japonicus]
comp75664_c0	32.0832	13.6919	1.22849	5.27123e-06	0.000255254	EFA09128.1|hypothetical protein TcasGA2_TC015989 [Tribolium castaneum]
comp75665_c3	28.9311	8.09723	1.83712	3.36531e-11	3.10363e-09	--
comp75667_c0	5.05109	12.9157	-1.35446	6.26461e-05	0.00245559	--
comp75677_c1	30.9289	6.71905	2.20263	1.734e-14	2.02992e-12	--
comp75685_c0	6.40432	1.11386	2.52348	5.56757e-05	0.002206	EFX73784.1|hypothetical protein DAPPUDRAFT_57855 [Daphnia pulex]
comp75699_c0	90.5559	21.4343	2.07888	1.59482e-48	6.48534e-46	--
comp75710_c0	27.8776	6.93626	2.00688	1.42596e-09	1.11664e-07	--
comp75718_c0	13.0647	37.9309	-1.5377	2.94763e-12	2.95771e-10	XP_970082.1|PREDICTED: similar to CG3999 CG3999-PA [Tribolium castaneum]
comp75720_c0	27.6071	95.2368	-1.78648	5.82277e-19	9.16059e-17	XP_002599964.1|hypothetical protein BRAFLDRAFT_212201 [Branchiostoma floridae]
comp75725_c0	43.5199	20.7102	1.07134	0.000124332	0.00456958	EHJ75274.1|putative Transmembrane protein 195 [Danaus plexippus]
comp75734_c0	36.2334	13.3112	1.44468	2.0578e-05	0.000893776	--
comp75735_c0	70.2739	20.2907	1.79217	2.19354e-07	1.33099e-05	AFA42332.1|anti-lipopolysaccharide factor isoform 4 [Portunus trituberculatus]
comp75741_c0	7.67642	60.3624	-2.97515	1.04299e-25	2.19777e-23	EFX66437.1|hypothetical protein DAPPUDRAFT_64687 [Daphnia pulex]
comp75753_c0	12.7516	26.355	-1.0474	9.78621e-07	5.31229e-05	EFX90339.1|hypothetical protein DAPPUDRAFT_220083 [Daphnia pulex]
comp75754_c0	11.0136	5.32401	1.0487	9.07902e-08	5.87282e-06	XP_002427738.1|vacuolar protein sorting-associated protein, putative [Pediculus humanus corporis]
comp75756_c0	106.665	24.5316	2.12037	2.23825e-46	8.7439e-44	EFA11214.1|hypothetical protein TcasGA2_TC005178 [Tribolium castaneum]
comp75765_c1	12.6618	1.2051	3.39325	9.24434e-08	5.9742e-06	XP_001995869.1|GH14185 [Drosophila grimshawi]
comp75767_c0	335.777	88.2291	1.92818	1.24347e-84	1.01726e-81	XP_003700034.1|PREDICTED: WW domain-binding protein 2-like [Megachile rotundata]
comp75795_c0	301.457	126.928	1.24794	4.1519e-99	4.06635e-96	XP_002430532.1|conserved hypothetical protein [Pediculus humanus corporis]
comp75798_c2	17.7956	6.91321	1.36409	8.47477e-06	0.000395776	XP_001375215.1|PREDICTED: leucine-rich repeats and immunoglobulin-like domains 3 [Monodelphis domestica]
comp75804_c1	44.1712	20.5119	1.10665	6.35542e-08	4.21293e-06	EFX90029.1|hypothetical protein DAPPUDRAFT_190063 [Daphnia pulex]
comp75813_c0	25.679	12.2989	1.06206	2.69913e-05	0.00114655	XP_002436268.1|branched chain alpha-keto acid dehydrogenase, putative [Ixodes scapularis]
comp75814_c0	6.24167	15.4884	-1.31118	9.88128e-08	6.35041e-06	EFX86358.1|hypothetical protein DAPPUDRAFT_313254 [Daphnia pulex]
comp75830_c4	36.4126	12.0036	1.60097	1.00091e-07	6.42068e-06	--
comp75837_c0	39.5954	15.4109	1.36138	1.89412e-25	3.96721e-23	XP_002430983.1|conserved hypothetical protein [Pediculus humanus corporis]
comp75846_c0	10.4929	28.2959	-1.43118	5.03927e-06	0.000244875	--
comp75864_c2	0.893418	10.9891	-3.62059	1.23846e-05	0.000561037	XP_003690346.1|PREDICTED: chitooligosaccharidolytic beta-N-acetylglucosaminidase-like [Apis florea]
comp75871_c2	100.271	490.506	-2.29037	8.08829e-60	4.2934e-57	--
comp75878_c2	53.6255	26.1395	1.03669	3.29495e-06	0.000164009	--
comp75892_c0	56.6988	4.26974	3.7311	4.05675e-26	8.62674e-24	EFN60310.1|Zinc finger protein KIAA0543 [Camponotus floridanus]
comp75932_c2	25.2032	68.537	-1.44327	1.06915e-06	5.75874e-05	--
comp75944_c4	48.7638	18.2414	1.4186	7.95683e-08	5.18551e-06	--
comp75957_c2	49.0468	6.64601	2.8836	1.96797e-07	1.20676e-05	--
comp75957_c3	195.595	52.3376	1.90195	2.12904e-24	4.24203e-22	--
comp75957_c6	237.421	20.25	3.55146	1.5669e-50	6.72577e-48	--
comp75957_c7	88.8529	295.376	-1.73306	7.81622e-55	3.72272e-52	EFN68430.1|Plasminogen activator inhibitor 1 RNA-binding protein [Camponotus floridanus]
comp75965_c0	0.061052	12.792	-7.71099	6.54866e-08	4.33277e-06	--
comp75966_c0	191.807	46.7306	2.03722	3.56617e-30	8.79365e-28	XP_002080943.1|GD25962 [Drosophila simulans]
comp75992_c1	59.7322	24.0687	1.31135	5.00579e-10	4.13406e-08	--
comp76011_c1	0.151252	7.57645	-5.6465	6.11455e-07	3.42893e-05	--
comp76012_c0	20.7532	8.21676	1.33669	2.47277e-05	0.0010575	--
comp76014_c0	0.846204	6.86744	-3.0207	6.69147e-06	0.000318266	EFN81958.1|Calpain-C [Harpegnathos saltator]
comp76023_c0	2.93254	21.5841	-2.87974	2.36366e-07	1.42428e-05	--
comp76030_c1	33.2312	8.2444	2.01105	1.49339e-17	2.14558e-15	--
comp76066_c1	24.1727	7.54015	1.68071	7.90297e-06	0.000370565	EFA00145.1|hypothetical protein TcasGA2_TC002966 [Tribolium castaneum]
comp76069_c0	64.3761	157.528	-1.29101	1.76528e-14	2.0596e-12	--
comp76088_c0	15.291	6.51934	1.22989	4.52355e-08	3.04801e-06	EFX74605.1|Shn zinc finger protein [Daphnia pulex]
comp76095_c0	33.9962	108.654	-1.6763	3.26515e-39	1.09158e-36	EFX83224.1|hypothetical protein DAPPUDRAFT_315656 [Daphnia pulex]
comp76096_c0	6.50001	1.40995	2.2048	6.3584e-05	0.00248955	XP_002936159.1|PREDICTED: SCAN domain-containing protein 3-like [Xenopus (Silurana) tropicalis]
comp76106_c1	156.143	50.0563	1.64124	6.03755e-17	8.3799e-15	--
comp76111_c6	1.04787	25.1449	-4.58473	2.09553e-28	4.84109e-26	XP_002430883.1|hypothetical protein Phum_PHUM503210 [Pediculus humanus corporis]
comp76112_c0	55.694	8.32914	2.74128	5.11472e-15	6.23969e-13	--
comp76135_c0	51.9115	16.9026	1.61881	1.4638e-05	0.00065543	--
comp76153_c0	87.3992	1628.33	-4.21963	0	0	CCF55382.1|hemocyanin beta subunit 1 [Atyopsis moluccensis]
comp76158_c0	108.584	47.3846	1.19632	2.88242e-27	6.44486e-25	XP_003690902.1|PREDICTED: uncharacterized protein LOC100872082 isoform 3 [Apis florea]
comp76159_c0	400.339	129.436	1.62898	1.95205e-117	2.34034e-114	XP_002609264.1|hypothetical protein BRAFLDRAFT_124749 [Branchiostoma floridae]
comp76161_c0	20.1468	7.34307	1.45609	1.0076e-06	5.46531e-05	AEO34358.1|hypothetical protein [Amblyomma maculatum]
comp76163_c1	0.435199	12.1159	-4.79909	3.28863e-06	0.000163812	ADZ96218.1|JHE-like carboxylesterase 2 [Pandalopsis japonica]
comp76163_c4	1.44785	15.189	-3.39104	8.3561e-05	0.00318563	ADZ96217.1|JHE-like carboxylesterase 1 [Pandalopsis japonica]
comp76164_c0	8.05156	26.7509	-1.73225	5.73758e-05	0.00226432	XP_002073195.1|GK13997 [Drosophila willistoni]
comp76179_c2	0.141087	5.73391	-5.34486	7.44014e-06	0.00035106	XP_973184.1|PREDICTED: similar to CG41520 CG41520-PA [Tribolium castaneum]
comp76181_c0	68.9758	216.277	-1.64872	5.26515e-37	1.63448e-34	EFN65295.1|hypothetical protein EAG_07230 [Camponotus floridanus]
comp76206_c0	76.5602	29.6539	1.36837	1.19054e-12	1.21924e-10	XP_002594765.1|hypothetical protein BRAFLDRAFT_122807 [Branchiostoma floridae]
comp76225_c0	45.5514	134.162	-1.55841	1.45043e-36	4.46277e-34	EEZ98850.1|hypothetical protein TcasGA2_TC004460 [Tribolium castaneum]
comp76226_c0	0	27.7182	-6.01034	3.12609e-10	2.62535e-08	--
comp76226_c1	2.01478	38.9019	-4.27115	1.19973e-10	1.05469e-08	--
comp76226_c5	10.1825	57.7544	-2.50384	1.3548e-58	6.97841e-56	--
comp76235_c1	71.0378	28.0405	1.34107	8.19914e-27	1.7929e-24	EFA09128.1|hypothetical protein TcasGA2_TC015989 [Tribolium castaneum]
comp76237_c0	32.7365	10.0212	1.70785	6.57478e-08	4.34592e-06	EFN65619.1|Putative uncharacterized transposon-derived protein F52C9.6 [Camponotus floridanus]
comp76243_c0	8.43808	0.679496	3.63438	1.21246e-06	6.47049e-05	XP_001199932.1|PREDICTED: uncharacterized protein LOC763830, partial [Strongylocentrotus purpuratus]
comp76267_c0	0.065097	5.35635	-6.36252	1.19753e-07	7.60484e-06	EFX86580.1|hypothetical protein DAPPUDRAFT_312923 [Daphnia pulex]
comp76272_c0	51.2284	20.2022	1.34243	6.89391e-12	6.76138e-10	EFX80346.1|hypothetical protein DAPPUDRAFT_318471 [Daphnia pulex]
comp76272_c1	44.0409	13.042	1.75568	8.72812e-06	0.00040706	--
comp76284_c2	39.3684	18.944	1.05529	1.3589e-13	1.4999e-11	XP_002400190.1|E3 ubiquitin protein ligase (URE-B1), putative [Ixodes scapularis]
comp76287_c2	25.1823	9.48044	1.40938	5.42043e-08	3.63122e-06	EFX88594.1|hypothetical protein DAPPUDRAFT_191081 [Daphnia pulex]
comp76288_c0	14.9969	1.69615	3.14433	1.46745e-07	9.20125e-06	XP_003448264.1|PREDICTED: copine-5-like [Oreochromis niloticus]
comp76291_c2	52.961	23.6621	1.16235	4.46128e-09	3.3179e-07	ACI34373.1|Eukaryotic translation initiation factor 2-alpha kinase 1 [Salmo salar]
comp76291_c4	21.1968	1.68955	3.64913	1.68839e-05	0.000746853	--
comp76313_c1	21.2765	10.2134	1.05879	1.78949e-08	1.26459e-06	--
comp76329_c0	0.205622	11.8063	-5.84342	1.13781e-11	1.10195e-09	--
comp76342_c0	138.353	20.5576	2.75061	3.49523e-59	1.81379e-56	EFX85286.1|hypothetical protein DAPPUDRAFT_314000 [Daphnia pulex]
comp76346_c0	15.3821	4.5298	1.76373	5.95439e-07	3.34992e-05	EFA12232.1|hypothetical protein TcasGA2_TC004107 [Tribolium castaneum]
comp76347_c0	161.14	48.7209	1.7257	2.28242e-61	1.27994e-58	XP_003485633.1|PREDICTED: laccase-1-like [Bombus impatiens]
comp76353_c2	144.59	71.5592	1.01476	2.88819e-17	4.10708e-15	XP_001601449.1|PREDICTED: aspartate aminotransferase, cytoplasmic-like [Nasonia vitripennis]
comp76357_c0	9.44087	94.8968	-3.32937	2.32546e-33	6.46822e-31	--
comp76371_c0	37.96	17.2069	1.14149	1.0797e-05	0.000495571	--
comp76372_c1	25.5615	8.97669	1.50972	2.44764e-06	0.000124873	XP_967521.1|PREDICTED: similar to GA17603-PA [Tribolium castaneum]
comp76376_c0	20.2911	9.94016	1.02951	3.39576e-05	0.00140974	EFX69678.1|hypothetical protein DAPPUDRAFT_300846 [Daphnia pulex]
comp76379_c0	51.3871	11.6952	2.13549	2.65552e-17	3.78395e-15	XP_003425778.1|PREDICTED: LOW QUALITY PROTEIN: glucose-6-phosphate 1-dehydrogenase [Nasonia vitripennis]
comp76379_c1	51.1407	12.0125	2.08993	1.38161e-14	1.63112e-12	--
comp76396_c5	11.1471	90.7867	-3.02581	1.05122e-10	9.27648e-09	--
comp76404_c0	38.9954	15.9541	1.28938	3.70033e-06	0.000183531	XP_003759787.1|PREDICTED: hydroxyacid-oxoacid transhydrogenase, mitochondrial [Sarcophilus harrisii]
comp76406_c0	8.66924	3.44247	1.33246	6.81453e-05	0.00264727	--
comp76409_c1	67.831	9.62946	2.81642	8.39931e-54	3.91989e-51	XP_001662320.1|ubiquitin specific protease [Aedes aegypti]
comp76410_c0	27.9012	13.4506	1.05266	8.27588e-17	1.14409e-14	--
comp76415_c0	16.9609	3.30734	2.35847	5.40942e-06	0.000261218	EGI66073.1|Retinol dehydrogenase 11 [Acromyrmex echinatior]
comp76429_c0	49.7533	24.324	1.03241	7.97437e-19	1.23775e-16	--
comp76432_c0	23.6149	0.230817	6.6768	3.21296e-10	2.6918e-08	--
comp76440_c0	5.00534	17.2442	-1.78457	3.18602e-06	0.000159157	--
comp76447_c0	31.9496	10.1757	1.65067	6.31135e-10	5.13902e-08	XP_002433360.1|nhl repeat-containing protein, putative [Ixodes scapularis]
comp76458_c0	2.33414	17.2359	-2.88445	7.47711e-08	4.90506e-06	XP_002432530.1|UDP-GalNAc:polypeptide N-acetylgalactosaminyltransferase, putative [Pediculus humanus corporis]
comp76459_c1	69.5634	32.9145	1.0796	1.32276e-06	7.04631e-05	--
comp76472_c1	9.76524	3.31892	1.55694	6.86672e-07	3.82605e-05	--
comp76476_c0	22.2391	3.72962	2.576	4.69127e-05	0.00189441	BAA88337.1|ORF2 [Acanthochelys spixii]
comp76483_c0	64.2762	28.7559	1.16043	4.57801e-37	1.42754e-34	ADM32508.1|acinus [Bombyx mori]
comp76486_c1	63.7168	22.447	1.50515	1.15262e-05	0.000525918	--
comp76488_c2	32.6681	12.4062	1.39682	4.14229e-05	0.00168643	XP_002432661.1|GTP-binding protein SAR1B, putative [Pediculus humanus corporis]
comp76493_c0	48.2404	3.58544	3.75002	9.43542e-32	2.44447e-29	--
comp76494_c0	3.71861	10.7445	-1.53076	1.353e-11	1.29771e-09	XP_003489961.1|PREDICTED: hypothetical protein LOC100747564 [Bombus impatiens]
comp76504_c0	14.1248	3.84261	1.87807	6.77934e-08	4.47263e-06	XP_003694340.1|PREDICTED: F-box only protein 28-like [Apis florea]
comp76506_c0	6.34863	72.3212	-3.5099	3.58154e-20	6.01569e-18	--
comp76523_c0	1.05245	16.2142	-3.94543	1.19561e-05	0.000543392	--
comp76527_c1	9.82555	4.37751	1.16643	3.72016e-07	2.16657e-05	--
comp76534_c3	61.8895	16.2042	1.93332	3.09643e-05	0.00130022	--
comp76538_c0	22.9576	626.36	-4.76995	1.80464e-201	3.8027e-198	AEL33282.2|opsin protein [Charybdis japonica]
comp76539_c2	38.2744	19.096	1.00311	5.8002e-11	5.24485e-09	XP_001600879.1|PREDICTED: protein peanut-like [Nasonia vitripennis]
comp76540_c0	73.4813	31.1054	1.24021	5.83321e-22	1.05631e-19	XP_002408108.1|conserved hypothetical protein [Ixodes scapularis]
comp76555_c2	275.288	2327.27	-3.07963	0	0	ADB66713.1|trypsin 2 [Panulirus argus]
comp76556_c0	22.853	7.69037	1.57126	1.05211e-09	8.33262e-08	EFX67109.1|hypothetical protein DAPPUDRAFT_64161 [Daphnia pulex]
comp76559_c9	43.334	13.4395	1.68902	5.59727e-18	8.29887e-16	XP_002433393.1|conserved hypothetical protein [Ixodes scapularis]
comp76561_c0	7.52721	29.4198	-1.9666	1.80915e-09	1.40092e-07	EFX71699.1|hypothetical protein DAPPUDRAFT_308784 [Daphnia pulex]
comp76563_c0	1.12269	26.858	-4.58032	1.49082e-09	1.16611e-07	--
comp76563_c2	592.561	1327.44	-1.16361	7.32918e-119	8.94122e-116	ABY70643.1|chitinase precursor [Litopenaeus vannamei]
comp76564_c0	20.2101	1.26069	4.00279	1.46703e-06	7.74586e-05	--
comp76566_c0	24.6706	4.7864	2.36578	2.08094e-32	5.60861e-30	XP_001843948.1|elongation factor Tu, mitochondrial [Culex quinquefasciatus]
comp76567_c1	37.3776	16.6498	1.16666	1.2538e-05	0.000566878	AAI05655.1|Gata5 protein [Mus musculus]
comp76580_c0	79.3067	21.2185	1.90212	1.12714e-13	1.25605e-11	--
comp76581_c4	1.04944	27.0252	-4.68661	2.68332e-07	1.59889e-05	EFX65779.1|hypothetical protein DAPPUDRAFT_204241 [Daphnia pulex]
comp76581_c5	0.746549	23.1068	-4.95194	9.21908e-06	0.000427093	XP_002943274.1|PREDICTED: probable proline dehydrogenase 2 [Xenopus (Silurana) tropicalis]
comp76589_c0	192.021	66.9201	1.52075	4.69705e-16	6.1977e-14	--
comp76597_c2	0.646847	9.84052	-3.92724	3.38531e-07	1.98753e-05	--
comp76597_c3	4.71285	16.0249	-1.76565	2.57498e-10	2.18138e-08	XP_782746.1|PREDICTED: single-strand selective monofunctional uracil DNA glycosylase-like isoform 2 [Strongylocentrotus purpuratus]
comp76598_c1	29.2145	6.97822	2.06575	2.13745e-16	2.89167e-14	--
comp76610_c1	130.73	28.2872	2.20836	7.97012e-16	1.02823e-13	--
comp76610_c4	104.277	390.215	-1.90385	6.35582e-42	2.24348e-39	--
comp76610_c5	133.292	34.4582	1.95167	1.28128e-36	3.95984e-34	ADH03018.1|inhibitor of apoptosis protein [Litopenaeus vannamei]
comp76610_c8	4.14735	22.2976	-2.42663	9.71105e-06	0.000447796	--
comp76615_c0	51.9373	9.19306	2.49815	6.75308e-27	1.48604e-24	EFX72908.1|hypothetical protein DAPPUDRAFT_200622 [Daphnia pulex]
comp76616_c1	8.655	2.4876	1.79878	4.81564e-05	0.00193564	--
comp76629_c5	40.9023	17.5902	1.21741	7.13733e-10	5.77775e-08	EFX89061.1|hypothetical protein DAPPUDRAFT_304684 [Daphnia pulex]
comp76657_c0	11.0019	30.7792	-1.4842	1.95162e-10	1.68583e-08	--
comp76660_c0	12.216	46.256	-1.92086	1.42328e-91	1.25279e-88	EFX65940.1|hypothetical protein DAPPUDRAFT_332702 [Daphnia pulex]
comp76661_c0	17.7238	6.78806	1.38462	1.46029e-06	7.71762e-05	XP_968692.2|PREDICTED: similar to AGAP009743-PA [Tribolium castaneum]
comp76662_c1	85.905	19.062	2.17204	2.93185e-35	8.63865e-33	XP_002429073.1|GTP-binding protein, putative [Pediculus humanus corporis]
comp76662_c5	0.821855	16.2966	-4.30954	2.82426e-05	0.00119386	--
comp76665_c0	16.274	7.53083	1.11169	5.65967e-05	0.00223739	NP_001086096.1|MGC82029 protein [Xenopus laevis]
comp76666_c0	51.6179	23.6102	1.12846	1.26294e-09	9.95704e-08	XP_003426313.1|PREDICTED: misshapen-like kinase 1 isoform 2 [Nasonia vitripennis]
comp76671_c1	0.77466	9.69178	-3.64513	1.06937e-07	6.84092e-06	--
comp76681_c0	0.677097	147.432	-7.76647	2.86539e-69	1.89762e-66	--
comp76682_c2	58.808	11.2595	2.38487	6.76044e-16	8.78559e-14	EEZ98060.1|hypothetical protein TcasGA2_TC000466 [Tribolium castaneum]
comp76682_c4	65.3438	8.65134	2.91705	2.41749e-10	2.05759e-08	--
comp76683_c0	9.04014	2.34218	1.94849	2.67899e-06	0.000135878	XP_002601287.1|hypothetical protein BRAFLDRAFT_224325 [Branchiostoma floridae]
comp76697_c6	19.1495	7.09902	1.43161	1.46015e-07	9.16375e-06	EFX79573.1|hypothetical protein DAPPUDRAFT_304508 [Daphnia pulex]
comp76705_c0	0.0374001	18.9198	-8.98264	1.08522e-11	1.05395e-09	EFA11957.1|serine protease H82 [Tribolium castaneum]
comp76722_c1	14.2625	4.37945	1.70341	4.11016e-05	0.00167438	XP_001945914.2|PREDICTED: RING finger and transmembrane domain-containing protein 2-like [Acyrthosiphon pisum]
comp76732_c1	32.7749	10.6166	1.62626	9.1464e-10	7.3021e-08	--
comp76734_c0	11.7991	4.08458	1.53042	8.28587e-10	6.66097e-08	--
comp76737_c5	18.7295	8.77528	1.09379	0.00011824	0.00436182	XP_003491585.1|PREDICTED: DET1 homolog [Bombus impatiens]
comp76739_c0	20.2726	8.72569	1.21619	1.81813e-11	1.72715e-09	XP_003703213.1|PREDICTED: ectopic P granules protein 5 homolog [Megachile rotundata]
comp76740_c1	34.8047	1.88142	4.20939	5.14549e-33	1.41985e-30	BAE46430.1|reverse transcriptase [Danio rerio]
comp76751_c0	7.69796	2.38213	1.69222	0.000110939	0.00411214	NP_001081629.1|DNA repair protein complementing XP-G cells homolog [Xenopus laevis]
comp76755_c0	13.8891	6.3584	1.12722	5.65124e-05	0.00223571	XP_309373.3|AGAP011274-PA [Anopheles gambiae str. PEST]
comp76758_c2	7.08873	19.8334	-1.48433	1.87336e-06	9.74327e-05	--
comp76758_c4	11.0945	28.363	-1.35416	4.69155e-07	2.69172e-05	XP_001608209.2|PREDICTED: aminopeptidase N-like [Nasonia vitripennis]
comp76758_c6	14.482	6.06194	1.25641	1.43273e-06	7.58777e-05	XP_001949108.2|PREDICTED: hypothetical protein LOC100166771 [Acyrthosiphon pisum]
comp76760_c0	7.99152	16.7143	-1.06454	2.0834e-06	0.000107553	XP_002429317.1|sphingomyelin phosphodiesterase, putative [Pediculus humanus corporis]
comp76763_c1	20.0751	6.24722	1.68412	1.71225e-05	0.000756449	XP_002596175.1|hypothetical protein BRAFLDRAFT_203026 [Branchiostoma floridae]
comp76770_c2	3.45002	16.9104	-2.29323	5.43276e-05	0.00215504	XP_001862936.1|serine-pyruvate aminotransferase, mitochondrial [Culex quinquefasciatus]
comp76784_c0	24.0897	8.18336	1.55765	4.71023e-05	0.00190096	--
comp76785_c3	37.2769	189.385	-2.34497	0	0	XP_002604341.1|hypothetical protein BRAFLDRAFT_85431 [Branchiostoma floridae]
comp76795_c0	0	53.9941	-5.62877	3.47028e-08	2.3635e-06	EFX68016.1|hypothetical protein DAPPUDRAFT_260744 [Daphnia pulex]
comp76796_c1	4.11072	25.0403	-2.60679	3.25898e-08	2.23051e-06	--
comp76814_c0	13.8595	4.50827	1.62023	1.65589e-06	8.63806e-05	EFA10298.1|hypothetical protein TcasGA2_TC012513 [Tribolium castaneum]
comp76817_c0	32.1025	7.75914	2.04872	7.97801e-20	1.30533e-17	EFX73753.1|hypothetical protein DAPPUDRAFT_215456 [Daphnia pulex]
comp76833_c2	19.982	4.1277	2.2753	6.73988e-05	0.00262292	--
comp76844_c0	13.2804	42.3373	-1.67263	9.66445e-14	1.08044e-11	NP_001133228.1|transposase-like [Salmo salar]
comp76848_c0	48.4372	17.2836	1.48671	5.08356e-13	5.33176e-11	--
comp76851_c0	14.4604	2.16344	2.7407	3.64253e-05	0.00150054	--
comp76858_c0	119.923	59.4016	1.01353	1.4873e-14	1.75292e-12	--
comp76872_c0	630.28	290.869	1.11562	9.88943e-97	9.42029e-94	EFX71591.1|hypothetical protein DAPPUDRAFT_255495 [Daphnia pulex]
comp76874_c1	19.5976	6.49417	1.59346	3.8419e-05	0.00157427	--
comp76886_c1	1762.8	19667.1	-3.47984	0	0	EFR19459.1|hypothetical protein AND_22386 [Anopheles darlingi]
comp76897_c1	75.7562	36.9163	1.03711	2.09505e-10	1.80078e-08	XP_309752.3|AGAP010954-PA [Anopheles gambiae str. PEST]
comp76923_c0	6.66072	1.16437	2.51613	1.03281e-06	5.58463e-05	XP_785557.2|PREDICTED: uncharacterized protein LOC580404 [Strongylocentrotus purpuratus]
comp76925_c0	5.46084	16.9921	-1.63767	7.16507e-05	0.00276952	--
comp76936_c0	202.218	72.8113	1.47368	3.75862e-36	1.14132e-33	XP_967762.1|PREDICTED: similar to glucosyl/glucuronosyl transferases [Tribolium castaneum]
comp76938_c1	0.70153	8.88291	-3.66246	4.977e-13	5.23579e-11	--
comp76955_c0	18.6618	7.68141	1.28065	2.59879e-05	0.00110731	EFN61784.1|E3 ubiquitin-protein ligase RNF123 [Camponotus floridanus]
comp76959_c0	164.116	73.9938	1.14924	9.45629e-32	2.44447e-29	XP_002932163.1|PREDICTED: putative helicase MOV-10-like [Xenopus (Silurana) tropicalis]
comp76960_c0	1.55319	284.568	-7.5174	1.10587e-69	7.39415e-67	ACL79887.1|cuticle protein [Rimicaris exoculata]
comp76968_c0	4.21693	13.9401	-1.72497	3.59949e-10	3.00839e-08	XP_003695528.1|PREDICTED: protein O-mannosyltransferase 1-like [Apis florea]
comp76972_c0	36.5168	17.4416	1.06603	6.93139e-18	1.02333e-15	EHJ64265.1|mixed-lineage leukemia protein, mll [Danaus plexippus]
comp76973_c0	15.9199	33.0344	-1.05314	8.76192e-06	0.000408363	EFX87697.1|hypothetical protein DAPPUDRAFT_306563 [Daphnia pulex]
comp76978_c2	14.1224	2.95128	2.25858	8.49743e-05	0.00323242	--
comp76979_c0	18.8541	2.06796	3.1886	1.40863e-11	1.3492e-09	XP_003729705.1|PREDICTED: uncharacterized protein LOC100889911 [Strongylocentrotus purpuratus]
comp76998_c2	19.6372	8.90084	1.14157	4.94444e-09	3.66547e-07	--
comp76999_c0	221.344	92.1935	1.26356	5.41439e-15	6.5937e-13	ABW81469.1|tetraspanins-like protein CD63 [Fenneropenaeus chinensis]
comp77002_c0	0.520801	18.1676	-5.12449	1.33928e-16	1.82965e-14	--
comp77018_c1	6.60383	2.39513	1.4632	3.327e-05	0.00138533	XP_003726907.1|PREDICTED: uncharacterized protein LOC100891190 [Strongylocentrotus purpuratus]
comp77036_c0	24.3177	9.56666	1.34592	1.25934e-11	1.20954e-09	XP_003698552.1|PREDICTED: uncharacterized protein LOC100865166 [Apis florea]
comp77045_c2	560.327	252.572	1.14958	8.91674e-113	1.05092e-109	XP_002604341.1|hypothetical protein BRAFLDRAFT_85431 [Branchiostoma floridae]
comp77050_c0	459.244	155.333	1.5639	9.11001e-110	1.00553e-106	EFX82657.1|hypothetical protein DAPPUDRAFT_316478 [Daphnia pulex]
comp77051_c0	0	401.444	-9.4589	1.92211e-72	1.31037e-69	EGI60086.1|Endocuticle structural glycoprotein SgAbd-1 [Acromyrmex echinatior]
comp77052_c1	14.8801	5.59949	1.41002	2.64924e-05	0.00112742	XP_003810339.1|PREDICTED: piggyBac transposable element-derived protein 2 isoform 2 [Pan paniscus]
comp77053_c1	27.2638	8.41415	1.6961	2.67542e-06	0.000135796	BAL60587.1|cellulase [Neomysis intermedia]
comp77061_c0	18.386	40.0887	-1.12459	5.74246e-05	0.00226496	--
comp77062_c3	20.7276	2.31864	3.1602	1.99446e-06	0.000103345	--
comp77070_c1	64.9627	11.7922	2.46178	8.19948e-53	3.72658e-50	EFX70287.1|hypothetical protein DAPPUDRAFT_347506 [Daphnia pulex]
comp77071_c0	42.5612	7.80826	2.44647	7.48132e-06	0.000352698	--
comp77078_c0	0.292297	6.74723	-4.52879	5.6505e-10	4.62802e-08	XP_003227963.1|PREDICTED: cadherin-related family member 2-like [Anolis carolinensis]
comp77112_c3	35.9884	10.9398	1.71795	1.18338e-15	1.50988e-13	--
comp77122_c0	157.376	56.0926	1.48833	1.5752e-21	2.77304e-19	--
comp77132_c0	9.08484	1.21837	2.8985	2.20914e-09	1.69555e-07	EFZ16598.1|hypothetical protein SINV_00932 [Solenopsis invicta]
comp77133_c0	10.8128	3.1577	1.77579	5.00635e-08	3.36354e-06	XP_001606642.1|PREDICTED: ras-related protein Rab-32-like [Nasonia vitripennis]
comp77134_c7	187.284	57.8715	1.6943	2.05897e-29	4.93705e-27	XP_002432716.1|Cyclin-G2, putative [Pediculus humanus corporis]
comp77137_c1	68.0009	29.503	1.20469	2.62632e-07	1.5703e-05	--
comp77173_c1	14.0373	5.64235	1.3149	6.82643e-05	0.00265041	XP_002423884.1|tyrosine protein kinase, putative [Pediculus humanus corporis]
comp77186_c1	23.3995	11	1.08898	1.59018e-09	1.23964e-07	--
comp77187_c0	9.19881	26.4055	-1.52132	9.73448e-10	7.74493e-08	--
comp77202_c2	48.8392	7.57362	2.68898	7.93989e-22	1.42666e-19	XP_001848708.1|conserved hypothetical protein [Culex quinquefasciatus]
comp77222_c0	11.5603	43.513	-1.91227	5.24723e-18	7.79652e-16	XP_002596786.1|hypothetical protein BRAFLDRAFT_120483 [Branchiostoma floridae]
comp77226_c1	29.603	1753.64	-5.88847	4.38047e-236	1.05036e-232	--
comp77226_c2	356.896	3250.85	-3.18724	0	0	AFP23115.1|hemocyanin [Cherax quadricarinatus]
comp77237_c0	7.65574	0.231044	5.05031	7.06443e-12	6.91886e-10	XP_002430354.1|hemolectin, putative [Pediculus humanus corporis]
comp77270_c1	57.0798	12.4652	2.19507	9.4969e-29	2.22352e-26	--
comp77277_c1	113.466	36.0987	1.65224	2.05765e-33	5.74631e-31	EFX89748.1|hypothetical protein DAPPUDRAFT_220405 [Daphnia pulex]
comp77287_c0	40.3171	163.531	-2.0201	5.5293e-110	6.20147e-107	BAK61430.1|myosin heavy chain type b [Marsupenaeus japonicus]
comp77322_c0	4.43598	14.1208	-1.6705	5.22456e-09	3.86901e-07	AEC50084.1|down syndrome cell adhesion molecule [Pacifastacus leniusculus]
comp77327_c4	4.46229	2.0699	1.10822	5.79852e-05	0.00228449	XP_001375841.1|PREDICTED: hemicentin-1 [Monodelphis domestica]
comp77335_c0	19.3116	2.72117	2.82717	4.24975e-15	5.22111e-13	--
comp77356_c1	24.7573	66.622	-1.42814	2.46269e-37	7.784e-35	XP_001607090.2|PREDICTED: filamin-C-like [Nasonia vitripennis]
comp77356_c2	67.395	5.84141	3.52825	1.36744e-35	4.06357e-33	EFX85068.1|hypothetical protein DAPPUDRAFT_209250 [Daphnia pulex]
comp77361_c0	140.41	453.533	-1.69157	1.03087e-61	5.92428e-59	--
comp77362_c0	14.3991	0.86498	4.05717	2.16838e-05	0.000937701	--
comp77365_c0	13.6362	40.6341	-1.57524	3.59076e-10	3.00471e-08	XP_790649.3|PREDICTED: acetyl-coenzyme A synthetase 2-like, mitochondrial-like [Strongylocentrotus purpuratus]
comp77366_c0	5.27824	1.10166	2.26037	6.94777e-05	0.00269302	EFA13648.1|hypothetical protein TcasGA2_TC015886 [Tribolium castaneum]
comp77372_c0	8.84823	2.01076	2.13765	1.51996e-05	0.00067709	XP_001343614.4|PREDICTED: hypothetical protein LOC100004265 [Danio rerio]
comp77390_c0	4.74607	0.60213	2.97859	1.44109e-05	0.000646095	EFA13639.1|hypothetical protein TcasGA2_TC005208 [Tribolium castaneum]
comp77396_c9	106.87	51.0394	1.06617	8.32887e-13	8.59294e-11	--
comp77413_c0	21.2965	6.31215	1.75441	2.36704e-06	0.000121205	--
comp77421_c0	66.6127	17.4388	1.9335	9.11824e-18	1.3405e-15	--
comp77425_c1	63.6615	29.8236	1.09396	1.62078e-09	1.26208e-07	--
comp77435_c0	11.1584	5.09221	1.13176	5.14881e-06	0.0002495	XP_001602698.2|PREDICTED: neurofibromin-like [Nasonia vitripennis]
comp77443_c0	15.5933	1.87043	3.05949	3.40166e-30	8.41783e-28	--
comp77448_c1	6.63176	42.1078	-2.66662	2.7203e-11	2.54934e-09	--
comp77451_c1	18.6885	4.86069	1.94292	8.00204e-06	0.000374706	--
comp77472_c0	24.1035	8.2151	1.55289	7.8866e-05	0.00302321	--
comp77477_c0	16.9585	2.45264	2.7896	2.57209e-15	3.21105e-13	XP_003243973.1|PREDICTED: hypothetical protein LOC100570299 [Acyrthosiphon pisum]
comp77493_c0	358.297	172.13	1.05766	5.14257e-62	3.00503e-59	XP_003725849.1|PREDICTED: RNA-directed DNA polymerase from mobile element jockey-like [Strongylocentrotus purpuratus]
comp77506_c0	31.1675	1.46027	4.41573	1.18994e-33	3.36361e-31	--
comp77509_c0	14.2711	4.96263	1.52391	5.6011e-06	0.0002701	BAA88337.1|ORF2 [Acanthochelys spixii]
comp77518_c4	52.3079	23.1843	1.17388	1.56484e-08	1.1149e-06	CAJ00235.1|TPA: endonuclease-reverse transcriptase [Schistosoma mansoni]
comp77520_c1	219.597	105.465	1.0581	1.36285e-48	5.5746e-46	BAA88337.1|ORF2 [Acanthochelys spixii]
comp77532_c0	5.97032	1.91027	1.64403	2.76126e-05	0.00117008	XP_003369059.1|putative integrase core domain protein [Trichinella spiralis]
comp77534_c1	16.3509	7.06928	1.20973	4.83074e-06	0.00023573	XP_793353.3|PREDICTED: uncharacterized protein LOC588583, partial [Strongylocentrotus purpuratus]
comp77536_c2	196.145	39.0139	2.32986	3.48956e-20	5.87539e-18	--
comp77561_c0	1145.14	247.196	2.2118	7.93349e-244	2.04323e-240	--
comp77585_c0	815.722	375.992	1.11737	7.4194e-52	3.3072e-49	XP_002005824.1|GI20679 [Drosophila mojavensis]
comp77599_c0	426.371	938.623	-1.13844	8.79882e-69	5.77211e-66	AEK78307.1|adenine nucleotide translocase 2 [Litopenaeus vannamei]
comp77632_c0	844.92	101.452	3.05801	8.84862e-138	1.30916e-134	EFX75305.1|hypothetical protein DAPPUDRAFT_306849 [Daphnia pulex]
comp77640_c0	40.947	628.647	-3.94042	5.81714e-51	2.52817e-48	ADH53777.1|C-type lectin receptor protein [Eriocheir sinensis]
comp77647_c0	657.274	253.459	1.37474	3.8262e-66	2.35453e-63	ADY39485.1|putative transcription factor XBP-1 [Hottentotta judaicus]
comp77682_c0	317.784	668.798	-1.07352	2.39897e-46	9.31941e-44	ADJ94951.2|voltage-dependent anion-selective channel [Eriocheir sinensis]
comp77722_c0	0.1152	36.341	-8.30131	5.85418e-13	6.09404e-11	--
comp77730_c0	145.045	526.151	-1.85898	4.82312e-47	1.9056e-44	EFX90166.1|hypothetical protein DAPPUDRAFT_299971 [Daphnia pulex]
comp77764_c0	2.09541	103.585	-5.62744	1.36484e-13	1.50407e-11	--
comp77776_c0	319.148	64.3251	2.31077	3.90817e-39	1.3003e-36	EFX89904.1|hypothetical protein DAPPUDRAFT_230075 [Daphnia pulex]
comp77799_c0	424.393	96.0678	2.14328	1.50797e-43	5.57764e-41	--
comp77809_c0	18.2887	374.443	-4.35572	1.99043e-130	2.6617e-127	EFX81683.1|alpha-carbonic anhydrase [Daphnia pulex]
comp77823_c0	208.534	87.3127	1.25602	8.92062e-06	0.000414858	--
comp77824_c0	243.581	39.5887	2.62124	8.7462e-28	1.97463e-25	--
comp77833_c0	94.185	222.187	-1.2382	4.19783e-07	2.42244e-05	--
comp77836_c0	463.347	11.2263	5.36714	8.33397e-42	2.92687e-39	--
comp77837_c0	7.45466	638.213	-6.41975	3.12513e-77	2.33669e-74	AAV28477.1|arthrodial cuticle protein AMP6.0 [Callinectes sapidus]
comp77848_c0	12.4152	50.1605	-2.01445	2.99168e-05	0.0012608	--
comp77895_c0	142.082	28.6137	2.31195	2.49867e-11	2.35433e-09	--
comp77902_c0	154.674	23.2795	2.7321	2.11593e-14	2.46046e-12	--
comp77912_c0	35.5299	400.779	-3.4957	2.80872e-57	1.40511e-54	AAV28476.1|arthrodial cuticle protein AMP8.1 [Callinectes sapidus]
comp77920_c0	5.29873	587.186	-6.79203	3.09235e-120	3.90968e-117	--
comp77924_c0	59.5983	149.414	-1.32598	3.34049e-11	3.08894e-09	--
comp77945_c0	141.388	15.9267	3.15014	3.27311e-08	2.23798e-06	--
comp77962_c0	34.2324	72.1158	-1.07495	1.55122e-07	9.68286e-06	--
comp77982_c0	107.141	48.0263	1.15761	8.59581e-05	0.00326627	XP_003702718.1|PREDICTED: uncharacterized protein LOC100882364 [Megachile rotundata]
comp77998_c0	35.4791	5.40657	2.71419	8.67068e-05	0.00329292	--
comp78080_c0	158.485	24.0994	2.71728	3.61572e-10	3.01832e-08	--
comp78106_c0	144.186	13.3749	3.43033	1.24998e-11	1.20388e-09	--
comp78136_c0	111.471	40.6779	1.45435	3.25822e-11	3.02089e-09	AEO36351.1|hypothetical protein [Amblyomma maculatum]
comp78145_c0	3.0978	237.566	-6.26094	4.8438e-22	8.84051e-20	--
comp78151_c0	40.1828	113.537	-1.49852	1.57228e-15	1.98785e-13	BAB13775.1|oxygenase [Oplophorus gracilirostris]
comp78175_c0	55.4674	160.783	-1.53541	2.68078e-16	3.59178e-14	AFM75821.1|myosin light chain 2 [Procambarus clarkii]
comp78255_c0	63.2107	29.7786	1.08589	3.1832e-06	0.00015913	XP_002406055.1|CDGSH iron sulfur domain-containing protein, putative [Ixodes scapularis]
comp78334_c0	57.0294	12.8397	2.15109	2.2593e-06	0.000116202	--
comp78368_c0	128.906	21.2477	2.60094	4.47138e-10	3.70151e-08	--
comp78474_c0	109.088	22.6842	2.26574	2.06223e-18	3.11742e-16	AEE62517.1|unknown [Dendroctonus ponderosae]
comp78547_c0	96.7635	35.0386	1.46552	1.36967e-13	1.507e-11	EFX88296.1|hypothetical protein DAPPUDRAFT_305682 [Daphnia pulex]
comp78669_c0	17.0926	96.3505	-2.49492	4.07168e-19	6.44949e-17	EHJ72410.1|cuticular protein analogous to peritrophins 3-D1 [Danaus plexippus]
comp78854_c0	74.7595	16.6648	2.16545	5.05662e-26	1.07202e-23	NP_511157.2|flotillin 2, isoform B [Drosophila melanogaster]
comp78957_c0	65.7081	14.6689	2.16331	3.19001e-08	2.18546e-06	--
comp79053_c0	86.4913	21.5103	2.00753	1.86219e-08	1.31064e-06	--
comp79407_c0	56.576	19.1483	1.56297	3.52819e-07	2.06341e-05	AFN66651.1|transcriptional repressor [Fenneropenaeus chinensis]
comp79473_c0	0	74.4076	-5.28685	1.04603e-06	5.65175e-05	--
comp80312_c0	49.0456	5.1066	3.26369	2.12878e-05	0.000921725	--
comp80314_c0	0	91.2924	-7.16361	5.24444e-20	8.64178e-18	--
comp80508_c0	0.0949699	48.6984	-9.00219	7.98628e-05	0.00305301	--
comp80871_c0	0.4574	86.4768	-7.56271	1.26615e-20	2.17393e-18	EFN76741.1|hypothetical protein EAI_04489 [Harpegnathos saltator]
comp81061_c0	0.138788	59.9267	-8.75418	2.0265e-07	1.23828e-05	--
comp81567_c0	31.3323	3.62704	3.11079	6.72497e-06	0.000319641	XP_001867998.1|conserved hypothetical protein [Culex quinquefasciatus]
comp81595_c0	31.5395	11.1202	1.50398	7.90334e-05	0.00302796	--
comp82080_c0	30.9253	10.4728	1.56214	8.4158e-05	0.00320663	EFX74303.1|hypothetical protein DAPPUDRAFT_307337 [Daphnia pulex]
comp82181_c0	0.103273	57.3786	-9.11791	1.65756e-12	1.68511e-10	--
comp82292_c0	32.6819	3.40003	3.26487	2.47337e-06	0.000126001	--
comp82448_c0	26.7725	7.82307	1.77494	6.76525e-07	3.77254e-05	NP_524097.2|cAMP-dependent protein kinase 3, isoform A [Drosophila melanogaster]
comp82496_c0	28.1798	4.62569	2.60692	2.10313e-10	1.80549e-08	--
comp82693_c0	33.5418	6.50612	2.36609	2.70697e-06	0.000137197	--
comp83077_c0	24.5903	6.82247	1.84972	6.4427e-05	0.00251689	EGI65160.1|Abhydrolase domain-containing protein 3 [Acromyrmex echinatior]
comp83270_c0	0	61.5254	-7.0966	3.00694e-19	4.81782e-17	--
comp83573_c0	0	25.8408	-4.66794	0.000107623	0.0040063	--
comp83665_c0	0.0547989	53.4294	-9.92927	4.98489e-13	5.23617e-11	--
comp84332_c0	10.3417	25.7406	-1.31557	2.27779e-06	0.000117066	XP_001946672.2|PREDICTED: chorion peroxidase-like [Acyrthosiphon pisum]
comp85074_c0	3.25149	33.8959	-3.38194	8.92515e-06	0.000414858	--
comp85319_c0	0.103374	45.7053	-8.78834	1.53635e-07	9.61595e-06	--
comp85376_c0	0.5283	40.467	-6.25925	3.1278e-07	1.84477e-05	AAV28477.1|arthrodial cuticle protein AMP6.0 [Callinectes sapidus]
comp85565_c0	4.42473	27.464	-2.63388	1.86693e-05	0.00081906	AFJ59945.1|C-type lectin 1 [Marsupenaeus japonicus]
comp86513_c0	0	41.568	-6.40233	7.28858e-13	7.5533e-11	--
comp87956_c0	19.2272	0.541821	5.14919	0.000127247	0.00464969	--
comp90556_c0	0	32.4087	-5.67437	2.08642e-08	1.45959e-06	--
comp95294_c0	0.832176	21.4543	-4.68824	3.67034e-05	0.00151029	--
